# Supplementary material for: Colorectal cancer cell lines show striking diversity of their O-glycome reflecting the cellular differentiation phenotype
Source: Cell Mol Life Sci. 2020 Mar 31;78(1):337–50. doi: 10.1007/s00018-020-03504-z (PMC7867528; doi:10.1007/s00018-020-03504-z)
Supplement: Supplementary file 1 — Supplementary file1 (XLSX 1886 kb) [file 18_2020_3504_MOESM1_ESM.xlsx]

## Sheet: Fig. 3
Cell line	CMS1	Gene expression2	Sulphation	Lewis x/a	Sialyl Lewis x/a	Sulpho Lewis x/a	Le y/b	(Sialyl) Dimeric Lewis x/a	Blood group A/B/H	Blood group A	Blood group B	Blood group H type 2	Blood group H type 3	α2.6-NeuAc (core GalNAc)	core 1	core 2	core 4	I-branch	α2.3-NeuAc	α2.6-NeuAc	Mono-antennary	Di-antennary	Di-antennary I-branched	Tri-antennary
C10	4		0.0198	0.01849	0.02963	0.0001	0.0001	0.0001	0.00655377	0.00655377	0.0001	0.0001	0.0001	0.0374	0.065294	0.808455	0.0198	0.03545	0.836434	0.0001	0.065294	0.773005	0.0001	0.03545
CaCo-2	4	undiff	0.0001	0.0001	0.0001	0.0001	0.0001	0.0001	0.627139	0.0001	0.0580648	0.122946	0.446128	0.0513591	0.113609	0.886391	0.0001	0.0001	0.915893	0.0001	0.113609	0.886391	0.0001	0.0001
CO115	1	undiff	0.0254197	0.0001	0.0001	0.0001	0.0001	0.0001	0.0001	0.0001	0.0001	0.0001	0.0001	0.26133	0.325559	0.609839	0.0126253	0.0001	1.4305	0.0001	0.325559	0.609839	0.0001	0.0001
COLO 205		colon-like	0.0001	0.0001	0.0254624	0.0001	0.0001	0.0001	0.0001	0.0001	0.0001	0.0001	0.0001	0.482732	0.604927	0.340928	0.0001	0.0156198	1.2832	0.0001	0.604927	0.325308	0.0001	0.0156198
COLO 320			0.0001	0.0001	0.0001	0.0001	0.0001	0.0001	0.0001	0.0001	0.0001	0.0001	0.0001	0.906945	1	0.0001	0.0001	0.0001	1	0.0001	1	0.0001	0.0001	0.0001
DLD-1		undiff	0.120807	0.0001	0.0001	0.0001	0.0001	0.0001	0.0001	0.0001	0.0001	0.0001	0.0001	0.0633805	0.123921	0.816032	0.0001	0.0278363	1.49275	0.0001	0.123921	0.788195	0.0001	0.0278363
HCT 116_avg*	4	undiff	0.0001	0.0001	0.0001	0.0001	0.0001	0.0001	0.0001	0.0001	0.0001	0.0001	0.0001	0.331147	0.408038	0.550545	0.0001	0.0001	1.30098	0.0001	0.408038	0.550545	0.0001	0.0001
HCT 15		undiff	0.184456	0.0001	0.0001	0.0001	0.0001	0.0001	0.0339713	0.0001	0.0001	0.0219708	0.0120005	0.263754	0.423527	0.539445	0.0370278	0.0001	1.14228	0.0001	0.423527	0.539445	0.0001	0.0001
HCT81	4		0.0001	0.0001	0.0001	0.0001	0.0001	0.0001	0.0494085	0.0001	0.0001	0.0494085	0.0001	0.217746	0.378578	0.621422	0.0001	0.0001	1.28474	0.0001	0.378578	0.621422	0.0001	0.0001
HT29_avg*	3	colon-like	0.00410935	0.0001	0.0420363	0.0001	0.0001	0.0001	0.0001	0.0001	0.0001	0.0001	0.0001	0.241365	0.336569	0.635427	0.0001	0.102509	1.64766	0.0159186	0.295889	0.573599	0.0406803	0.0618287
KM12		colon-like	0.0001	0.0001	0.0001	0.0001	0.0001	0.0001	0.0262153	0.0001	0.0001	0.00716027	0.019055	0.0831056	0.143788	0.833241	0.0001	0.101993	1.21073	0.0732854	0.143788	0.731248	0.0001	0.101993
LOVO	1	undiff	0.0001	0.0001	0.0264393	0.0001	0.0001	0.0001	0.0543745	0.0001	0.0543745	0.0001	0.0001	0.0542283	0.0542283	0.828197	0.0264393	0.192038	1.3401	0.0001	0.0542283	0.636159	0.0001	0.192038
LS174T	3	colon-like	0.0508682	0.0509871	0.432564	0.0433323	0.0146891	0.0351384	0.0001	0.0001	0.0001	0.0001	0.0001	0.116475	0.188989	0.752374	0.010901	0.0574878	1.08484	0.0113905	0.165973	0.717902	0.0230156	0.0344722
LS180	3	colon-like	0.09931	0.03568	0.52617	0.05279	0.01532	0.1376	0.0001	0.0001	0.0001	0.0001	0.0001	0.09783	0.22002	0.68747	0.0176	0.08436	1.28227	0.0001	0.15446	0.66867	0.06556	0.0188
LS411N			0.31184	0.00490759	0.0100917	0.0365235	0.0001	0.00611199	0.0001	0.0001	0.0001	0.0001	0.0112527	0.18693	0.351159	0.56329	0.00549696	0.0466853	1.0294	0.0323533	0.0001	0.56329	0.0466853	0.0001
RKO		undiff	0.0001	0.0001	0.0001	0.0001	0.0001	0.0001	0.0001	0.0001	0.0001	0.0001	0.0001	0.306926	0.34673	0.65327	0.0001	0.0001	1.4597	0.0001	0.34673	0.65327	0.0001	0.0001
SW1116	2	colon-like	0.0120473	0.0140524	0.27064	0.0001	0.0001	0.0178265	0.00613101	0.0001	0.0001	0.0001	0.00613101	0.218097	0.312573	0.610235	0.0242226	0.106288	1.46913	0.0561454	0.312573	0.503947	0.0001	0.106288
SW1398			0.0001	0.0001	0.0143955	0.0001	0.0001	0.0001	0.0001	0.0001	0.0001	0.0001	0.0001	0.471172	0.643766	0.347333	0.00890179	0.0325304	0.920011	0.0001	0.611235	0.347333	0.0325304	0.0001
SW1463	2	colon-like	0.0193921	0.0001	0.0001	0.0001	0.0001	0.0001	0.0001	0.0001	0.0001	0.0001	0.0001	0.365871	0.444359	0.504716	0.0193921	0.0001	1.39641	0.0001	0.444359	0.504716	0.0001	0.0001
SW48		undiff	0.0001	0.0001	0.0001	0.0001	0.0001	0.0001	0.105633	0.105633	0.0001	0.0001	0.0001	0.311134	0.407058	0.592942	0.0001	0.0001	0.828488	0.0001	0.407058	0.592942	0.0001	0.0001
SW480_avg*	4	undiff	0.0001	0.0001	0.0001	0.0001	0.0001	0.0001	0.0594798	0.0001	0.0001	0.0594798	0.0001	0.361037	0.361037	0.638963	0.0001	0.0001	0.694846	0.0001	0.361037	0.638963	0.0001	0.0001
SW620	4	undiff	0.0001	0.0001	0.0001	0.0001	0.0001	0.0001	0.0001	0.0001	0.0001	0.0001	0.0001	0.499929	0.795222	0.204778	0.0001	0.0001	1.07875	0.0313103	0.795222	0.204778	0.0001	0.0001
SW837	4	undiff	0.0274664	0.0001	0.021454	0.0001	0.0001	0.0001	0.0196771	0.0001	0.0001	0.0119012	0.00777593	0.134271	0.275331	0.674864	0.0001	0.23753	1.69731	0.0001	0.213278	0.499387	0.0620525	0.175477
SW948	3	colon-like	0.315516	0.0001	0.00878171	0.0140455	0.0001	0.0001	0.0001	0.0001	0.0001	0.0001	0.0169345	0.123016	0.223259	0.666774	0.0001	0.143603	1.28237	0.0001	0.20262	0.54381	0.0206387	0.122964
T84	2		0.114918	0.0740738	0.487358	0.0451821	0.0124128	0.134469	0.0001	0.0001	0.0001	0.0001	0.00502699	0.155885	0.3262	0.579855	0.01275	0.121293	1.12938	0.0001	0.252606	0.532155	0.0735936	0.0476996
WiDr	3	colon-like	0.00582907	0.0001	0.0412708	0.0001	0.0001	0.0001	0.0001	0.0001	0.0001	0.0001	0.0001	0.183972	0.314178	0.685822	0.0001	0.177577	1.80827	0.0203036	0.257052	0.565371	0.0571257	0.120451

## Sheet: Fig. 4
Cell line	CMS1	Gene expression2	Lewis x/a	Sialyl Lewis x/a	Sulpho Lewis x/a	Le y/b	(Sialyl) Dimeric Lewis x/a	Blood group A	Blood group B	Blood group H type 2	Blood group H type 3	I-branch
C10	4		0.01849	0.02963	0	0	0	0.00655377	0	0	0	0.03545
CaCo-2	4	undiff	0	0	0	0	0	0	0.0580648	0.122946	0.446128	0
CO115	1	undiff	0	0	0	0	0	0	0	0	0	0
COLO 205		colon-like	0	0.0254624	0	0	0	0	0	0	0	0.0156198
COLO 320			0	0	0	0	0	0	0	0	0	0
DLD-1		undiff	0	0	0	0	0	0	0	0	0	0.0278363
HCT 116_avg*	4	undiff	0	0	0	0	0	0	0	0	0	0
HCT 15		undiff	0	0	0	0	0	0	0	0.0219708	0.0120005	0
HCT81	4		0	0	0	0	0	0	0	0.0494085	0	0
HT29_avg*	3	colon-like	0	0.0420363	0	0	0	0	0	0	0	0.102509
KM12		colon-like	0	0	0	0	0	0	0	0.00716027	0.019055	0.101993
LOVO	1	undiff	0	0.0264393	0	0	0	0	0.0543745	0	0	0.192038
LS174T	3	colon-like	0.0509871	0.432564	0.0433323	0.0146891	0.0351384	0	0	0	0	0.0574878
LS180	3	colon-like	0.03568	0.52617	0.05279	0.01532	0.1376	0	0	0	0	0.08436
LS411N			0.00490759	0.0100917	0.0365235	0	0.00611199	0	0	0	0.0112527	0.0466853
RKO		undiff	0	0	0	0	0	0	0	0	0	0
SW1116	2	colon-like	0.0140524	0.27064	0	0	0.0178265	0	0	0	0.00613101	0.106288
SW1398			0	0.0143955	0	0	0	0	0	0	0	0.0325304
SW1463	2	colon-like	0	0	0	0	0	0	0	0	0	0
SW48		undiff	0	0	0	0	0	0.105633	0	0	0	0
SW480_avg*	4	undiff	0	0	0	0	0	0	0	0.0594798	0	0
SW620	4	undiff	0	0	0	0	0	0	0	0	0	0
SW837	4	undiff	0	0.021454	0	0	0	0	0	0.0119012	0.00777593	0.23753
SW948	3	colon-like	0	0.00878171	0.0140455	0	0	0	0	0	0.0169345	0.143603
T84	2		0.0740738	0.487358	0.0451821	0.0124128	0.134469	0	0	0	0.00502699	0.121293
WiDr	3	colon-like	0	0.0412708	0	0	0	0	0	0	0	0.177577

## Sheet: Fig. 5
Canonical model input
Sample	TYPE	FUT6	FUT3	FUT2	GCNT3	ST6GALNAC1	GALNT3	ST3GAL3	B3GNT3	MECOM	ETS2	MLLT10	SIX4	ZNF286A	ZNF286B	HNF1A	HNF4A	CDX1	MSX1	MYB	Sulphation	Lewis x/a	Sialyl Lewis x/a	Sulpho Lewis x/a	Le y/b	(Sialyl) Dimeric Lewis x/a	Blood group A/B/H	Blood group A	Blood group B	Blood group H type 2	Blood group H type 3	α2.6-NeuAc (core GalNAc)	core 1	core 2	core 4	I-branch	α2.3-NeuAc	α2.6-NeuAc	Mono-antennary	Di-antennary	Di-antennary I-branched	Tri-antennary
CaCo2	UD	4.59459	5.49368	6.52038	6.15417	4.59348	11.0662	5.47754	6.77203	6.31091	10.5289	9.95405	6.63622	8.40649	6.73312	7.04958	6.91603	4.9903	6.17666	6.91647	0	0	0	0	0	0	0.627139	0	0.0580648	0.122946	0.446128	0.0513591	0.113609	0.886391	0	0	0.915893	0	0.113609	0.886391	0	0
Co115	UD	4.84695	7.61555	8.27195	5.26009	4.47763	11.0923	6.1231	7.84398	4.25109	10.7508	10.5071	8.18127	8.50121	6.82073	5.72643	5.74904	5.07442	5.6054	11.4005	0.0254197	0	0	0	0	0	0	0	0	0	0	0.26133	0.325559	0.609839	0.0126253	0	1.4305	0	0.325559	0.609839	0	0
Colo205	CL	6.02702	9.64571	7.3897	11.1462	7.7552	11.6003	5.73366	10.0527	5.80762	12.54	9.0476	6.46221	7.17516	5.739	7.01666	6.45415	5.1871	5.25174	17.0575	0	0	0.0254624	0	0	0	0	0	0	0	0	0.482732	0.604927	0.340928	0	0.0156198	1.2832	0	0.604927	0.325308	0	0.0156198
Colo320	CL	4.82168	6.22613	5.01957	4.97443	4.50972	5.29625	6.37317	6.96247	5.07501	9.80637	10.3829	8.1231	8.63713	7.64399	5.9562	5.55055	5.09502	6.45496	7.9835	0	0	0	0	0	0	0	0	0	0	0	0.906945	1	0	0	0	1	0	1	0	0	0
DLD_1	UD	4.55429	5.54999	8.31796	6.36925	4.62009	10.8821	5.89346	8.32772	3.30403	12.1993	10.2654	6.19789	8.57122	6.84396	5.62798	5.59268	5.05629	5.56728	11.5274	0.120807	0	0	0	0	0	0	0	0	0	0	0.0633805	0.123921	0.816032	0	0.0278363	1.49275	0	0.123921	0.788195	0	0.0278363
HCT116	UD	4.82702	5.78808	6.05735	7.3873	4.68076	8.46571	5.65086	8.20828	4.00758	10.8556	9.97136	8.65003	8.03122	6.43624	5.85907	6.82096	5.16845	6.6359	8.09176	0	0	0	0	0	0	0	0	0	0	0	0.331147	0.408038	0.550545	0	0	1.30098	0	0.408038	0.550545	0	0
HCT15	CL	4.62965	6.32013	8.59897	5.23753	4.40846	11.743	5.90409	8.04269	4.00356	12.6958	10.9005	9.13671	8.75784	7.31548	5.78321	5.87311	5.15766	5.51957	11.9379	0.184456	0	0	0	0	0	0.0339713	0	0	0.0219708	0.0120005	0.263754	0.423527	0.539445	0.0370278	0	1.14228	0	0.423527	0.539445	0	0
HT29	CL	4.69122	6.21978	7.56134	14.0991	4.89268	11.1266	5.81125	8.19641	7.27634	14.7635	9.62742	7.29987	7.33657	6.00478	6.42235	6.41666	4.75477	4.68892	13.0402	0.00410935	0	0.0420363	0	0	0	0	0	0	0	0	0.241365	0.336569	0.635427	0	0.102509	1.64766	0.0159186	0.295889	0.573599	0.0406803	0.0618287
KM12	UD	4.63618	5.98413	7.54082	11.2771	6.29748	11.8502	5.51885	8.92625	7.21203	13.0037	9.83633	8.2676	7.87414	6.45203	7.10204	6.59929	5.86625	5.04607	13.3574	0	0	0	0	0	0	0.0262153	0	0	0.00716027	0.019055	0.0831056	0.143788	0.833241	0	0.101993	1.21073	0.0732854	0.143788	0.731248	0	0.101993
LoVo	CL	4.82108	5.30091	4.87633	4.89129	4.52155	7.6791	5.95865	7.56611	4.49742	12.3528	9.93753	7.90011	8.52982	6.77682	5.82048	6.00035	4.96119	6.91505	8.89829	0	0	0.0264393	0	0	0	0.0543745	0	0.0543745	0	0	0.0542283	0.0542283	0.828197	0.0264393	0.192038	1.3401	0	0.0542283	0.636159	0	0.192038
LS174T	CL	6.35395	11.2996	8.20293	11.698	10.817	10.2629	5.6679	8.58558	6.4041	15.1629	9.57273	6.05791	7.83112	6.44285	6.71029	6.3008	6.23888	5.17874	14.7876	0.0508682	0.0509871	0.432564	0.0433323	0.0146891	0.0351384	0	0	0	0	0	0.116475	0.188989	0.752374	0.010901	0.0574878	1.08484	0.0113905	0.165973	0.717902	0.0230156	0.0344722
RKO	UD	4.9942	5.43215	5.29038	4.81853	4.5781	5.88856	6.26486	6.72782	5.60881	9.55138	9.95417	8.58615	8.98927	7.68076	5.77838	5.91809	5.23911	5.63305	9.43273	0	0	0	0	0	0	0	0	0	0	0	0.306926	0.34673	0.65327	0	0	1.4597	0	0.34673	0.65327	0	0
SW1116	CL	5.27407	8.18162	8.1164	12.6942	4.6161	11.4635	5.18678	9.70993	6.81347	13.5461	9.46395	6.56586	7.23886	6.01694	6.99598	6.42643	8.23427	5.52667	14.1214	0.0120473	0.0140524	0.27064	0	0	0.0178265	0.00613101	0	0	0	0.00613101	0.218097	0.312573	0.610235	0.0242226	0.106288	1.46913	0.0561454	0.312573	0.503947	0	0.106288
SW1463	CL	5.48661	9.08039	7.75496	8.81226	7.86525	11.1896	5.73366	9.10661	7.90346	15.1996	9.52503	6.14812	7.31828	5.76154	7.26072	7.04399	8.22852	5.34651	14.7516	0.0193921	0	0	0	0	0	0	0	0	0	0	0.365871	0.444359	0.504716	0.0193921	0	1.39641	0	0.444359	0.504716	0	0
SW48	UD	4.93691	5.42072	5.37803	5.11912	4.43462	9.70133	5.69216	6.96806	3.90403	11.6603	10.3944	6.7163	8.834	7.39461	6.35363	6.15802	5.01776	5.82441	13.0695	0	0	0	0	0	0	0.105633	0.105633	0	0	0	0.311134	0.407058	0.592942	0	0	0.828488	0	0.407058	0.592942	0	0
SW480	UD	4.79703	5.97412	5.07683	5.68435	4.56968	9.381	5.82835	9.75462	4.31709	10.9833	9.93517	8.36031	7.79413	6.52666	6.48485	6.51604	5.0188	5.24245	12.8697	0	0	0	0	0	0	0.0594798	0	0	0.0594798	0	0.361037	0.361037	0.638963	0	0	0.694846	0	0.361037	0.638963	0	0
SW620	UD	4.61729	5.59438	4.83914	5.09903	4.34275	5.28971	6.29896	8.13262	4.19045	12.3495	10.4791	8.13043	8.02693	6.37555	6.48387	5.91292	5.08117	5.42949	13.9299	0	0	0	0	0	0	0	0	0	0	0	0.499929	0.795222	0.204778	0	0	1.07875	0.0313103	0.795222	0.204778	0	0
SW837	UD	4.64923	5.9693	7.27987	12.179	4.52146	11.4159	5.85088	8.00327	4.06416	12.9615	10.1027	8.45105	7.243	5.69405	5.79047	6.63973	5.55342	6.33046	9.57723	0.0274664	0	0.021454	0	0	0	0.0196771	0	0	0.0119012	0.00777593	0.134271	0.275331	0.674864	0	0.23753	1.69731	0	0.213278	0.499387	0.0620525	0.175477
SW948	CL	4.72036	7.73928	8.5372	6.35579	5.28283	12.4756	5.38537	9.57842	6.73397	14.6813	9.45906	7.47851	7.66594	6.52406	6.76767	6.68993	7.08435	5.16028	15.3873	0.315516	0	0.00878171	0.0140455	0	0	0	0	0	0	0.0169345	0.123016	0.223259	0.666774	0	0.143603	1.28237	0	0.20262	0.54381	0.0206387	0.122964
WiDr	CL	4.81768	7.28439	6.54924	13.4823	5.18627	11.9875	5.71545	8.51411	8.1389	14.2639	9.52231	7.27597	6.74484	5.55912	6.46062	5.99146	5.14949	4.82562	12.5948	0.00582907	0	0.0412708	0	0	0	0	0	0	0	0	0.183972	0.314178	0.685822	0	0.177577	1.80827	0.0203036	0.257052	0.565371	0.0571257	0.120451
Canonical model output
	FUT6	FUT3	FUT2	GCNT3	ST6GALNAC1	GALNT3	ST3GAL3	B3GNT3	MECOM	ETS2	MLLT10	SIX4	ZNF286A	ZNF286B	HNF1A	HNF4A	CDX1	MSX1	MYB
Sulphation	0.0547874	0.0877409	0.130389	0.116315	0.0855666	0.106305	-0.0856804	0.0065156	0.0846337	0.122356	-0.0680099	-0.0706038	-0.0511217	-0.0456312	-0.00993998	-0.00160998	0.0719795	-0.0106666	-0.00717384
Lewis x/a	0.394477	0.396176	0.261293	0.116298	0.40071	0.0820694	-0.0923417	0.0928626	0.0889333	0.245229	-0.112579	-0.236948	0.00243683	0.0265709	0.0485721	-0.0628334	0.214878	-0.101985	0.203029
Sialyl Lewis x/a	0.358651	0.399033	0.301551	0.232386	0.375691	0.133959	-0.104549	0.14539	0.1471	0.332921	-0.166209	-0.204572	-0.116772	-0.0889945	0.0262488	-0.0646311	0.241994	-0.132057	0.217945
Sulpho Lewis x/a	0.365459	0.364646	0.249054	0.098188	0.376057	0.0845825	-0.0993564	0.0666077	0.0827952	0.219255	-0.0999887	-0.232905	0.0228141	0.0440602	0.0456661	-0.0541011	0.196981	-0.0821181	0.168809
Le y/b	0.382761	0.370103	0.233466	0.065621	0.386394	0.0616895	-0.0868543	0.0626132	0.0633272	0.197061	-0.0855896	-0.237995	0.0504494	0.071475	0.0535884	-0.0570309	0.191567	-0.0812714	0.179176
(Sialyl) Dimeric Lewis x/a	0.383797	0.396425	0.269612	0.149377	0.391715	0.0936124	-0.0919474	0.111439	0.104143	0.269956	-0.127671	-0.224331	-0.0345184	-0.00920287	0.042302	-0.064152	0.222047	-0.112791	0.211205
Blood group A/B/H	-0.342761	-0.442181	-0.157876	-0.457907	-0.260235	0.0366473	-0.186196	-0.565582	-0.14983	-0.515283	0.266989	-0.0901594	0.577728	0.526113	-0.00618909	0.150599	-0.287946	0.397932	-0.624578
Blood group A	0.0266739	-0.0761153	-0.163004	-0.325901	-0.00866662	-0.16412	0.0636883	-0.139258	-0.174068	-0.273577	0.161184	-0.0318202	0.30193	0.288869	0.0511859	0.011914	-0.109815	0.0871826	-0.0570783
Blood group B	-0.324507	-0.356518	-0.0330341	-0.233252	-0.221057	0.145355	-0.22868	-0.458209	-0.0301258	-0.313492	0.151142	-0.0844189	0.373762	0.333254	-0.0350668	0.135289	-0.197031	0.326676	-0.560225
Blood group H type 2	-0.319555	-0.422497	-0.19979	-0.454538	-0.263683	-0.0214041	-0.118839	-0.492087	-0.171812	-0.505572	0.26451	-0.0453058	0.526689	0.479496	0.000377015	0.130444	-0.283295	0.348827	-0.534707
Blood group H type 3	-0.336014	-0.413352	-0.114469	-0.384422	-0.245607	0.0746563	-0.203063	-0.533114	-0.109625	-0.448927	0.228896	-0.0910792	0.51336	0.465291	-0.015633	0.146133	-0.257606	0.376223	-0.606274
α2.6-NeuAc (core GalNAc)	0.274084	0.158291	-0.34536	-0.246355	0.0751065	-0.495147	0.45937	0.360957	-0.274721	-0.124737	0.10231	0.192121	-0.0454857	-0.0232016	0.100971	-0.132787	-0.0148674	-0.256976	0.568323
core 1	0.263013	0.175005	-0.306647	-0.158885	0.072106	-0.454711	0.446943	0.401768	-0.229665	-0.0528332	0.0597142	0.206333	-0.130599	-0.104824	0.0867632	-0.136338	0.0125342	-0.282132	0.586233
core 2	-0.301231	-0.230159	0.262461	0.0915006	-0.111406	0.430924	-0.441203	-0.449677	0.196034	-0.0193581	-0.0209229	-0.198276	0.19238	0.161141	-0.0840817	0.148596	-0.0528675	0.316985	-0.634143
core 4	0.155805	0.173146	0.134182	0.0997246	0.164926	0.0618139	-0.0501652	0.0577947	0.0650002	0.143677	-0.0717489	-0.0930225	-0.0458448	-0.0340509	0.0113564	-0.0268629	0.105134	-0.0539604	0.088956
I-branch	-0.194466	0.0307414	0.365469	0.660008	-0.0697071	0.441092	-0.24261	0.133999	0.391664	0.505973	-0.311852	0.0379975	-0.545867	-0.532221	-0.133037	0.0280376	0.174126	-0.0676042	-0.0983643
α2.3-NeuAc	-0.0945157	0.129393	0.355145	0.695809	-0.00595747	0.37691	-0.163337	0.260654	0.381044	0.571167	-0.340134	0.0633448	-0.62937	-0.604778	-0.117006	-0.0121833	0.221265	-0.158849	0.0679453
α2.6-NeuAc	0.0138778	0.0819278	0.0942095	0.230197	0.0203455	0.0765988	-0.00200846	0.148777	0.108027	0.204049	-0.116699	0.0421406	-0.240989	-0.228058	-0.0285759	-0.0243761	0.0872774	-0.0970606	0.108179
Mono-antennary	0.270846	0.162367	-0.335276	-0.223435	0.0740413	-0.48445	0.456029	0.371477	-0.262887	-0.106016	0.0911899	0.195936	-0.0677722	-0.0445958	0.0971857	-0.133636	-0.00782074	-0.263421	0.572708
Di-antennary	-0.244685	-0.256432	0.140208	-0.158982	-0.0898516	0.290232	-0.378833	-0.533911	0.0577369	-0.216919	0.0986989	-0.228825	0.419471	0.38079	-0.0379032	0.147997	-0.123419	0.365659	-0.640285
Di-antennary I-branched	-0.119156	0.0781405	0.310871	0.599553	-0.0307964	0.348849	-0.165223	0.190668	0.336723	0.479103	-0.288968	0.052416	-0.529237	-0.511221	-0.108439	0.00211879	0.177133	-0.111306	0.00767506
Tri-antennary	-0.196516	0.0124572	0.342044	0.605736	-0.074181	0.421088	-0.239969	0.101347	0.36544	0.458257	-0.284426	0.0292567	-0.49051	-0.479749	-0.125991	0.033059	0.153859	-0.0463895	-0.120722

## Sheet: Supplementary figure S2
Sample	H	N	F	S	Su
C10_1	3.01	3.03	0.09	1.12	0.0209
C10_2	2.803	2.83	0.085	1.006	0.0186834
CaCo2_1	1.89	2.16	0.62	1	0
CaCo2_2	1.881	2.164	0.63	0.938	0
Co115_1	1.85	1.86	0	1.83	0.03
Co115_2	1.791	1.806	0	1.8691	0.025
Colo205Vu_1	1.61	1.61	0.03	1.9	0
Colo205Vu_2	1.43	1.43	0.02	1.9	0
Colo320Vu_1	1	1	0	1.90925	0
Colo320Vu_2	1	1	0	1.90464	0
DLD1_1	2.29	2.33	0	1.69	0.107
DLD1_2	2.299	2.349	0	1.66	0.1346
HCT116_A	2.21	2.21	0	1.6	0
HCT116_B	2.293	2.3	0	1.602	0.00721
HCT116_C	2.24197	2.2506	0	1.6477	0.009
HCT116Vu_1	1.49	1.49	0	1.79	0
HCT116Vu_2	1.554	1.554	0	1.785	0
HCT15Vu_1	1.84	1.88	0.03	1.41	0.19
HCT15Vu_2	1.892	1.926	0.035	1.398	0.18383
HCT8_A	1.93	1.93	0.07	1.41	0
HCT8_B	2.1	2.1	0.04	1.55	0
HCT8_C	1.945	1.945	0.0628	1.4323	0
HT29_A	1.91	1.94	0.06	1.97	0.08
HT29_B	2	2.02	0.04	2.04	0.03
HT29_C	2.08	2.1	0.06	2.04	0.06
HT29Vu_1	1.84	1.85	0.04	1.91	0.02
HT29Vu_2	1.79	1.8	0.04	1.94	0.01
KM12Vu_1	2.37	2.37	0.03	1.44	0
KM12Vu_2	2.355	2.355	0.026	1.39	0
LOVO_1	2.49	2.59	0.08	1.65	0
LOVO_2	2.483	2.492	0.086	1.504	0
LS174TVu_1	2.1	2.18	0.68	1.3	0.0506
LS174TVu_2	2.064	2.164	0.63	1.246	0.051
LS180_1	2.2	2.26	0.87	1.5	0.0994
LS180_2	2.288	2.352	0.917	1.46	0.09921
LS411N_1	2.14	2.14	0.08	1.29	0.3289
LS411N_2	2.193	2.193	0.07	1.384	0.29482
RKOVu_1	1.611	1.64	0	1.762	0
RKOVu_2	1.64	1.67	0	1.77	0
SW1116_1	2.24	2.29	0.36	1.88	0.01
SW1116_2	2.07	2.12	0.36	1.83	0.01
SW1398Vu_1	1.40341	1.41156	0.016328	1.40583	0
SW1398Vu_2	1.43918	1.44884	0.012463	1.37653	0
SW1463_1	1.55	1.57	0	1.84	0.0214
SW1463_2	1.668	1.685	0	1.877	0.01734
SW48_1	1.61	1.73	0.12	1.1	0
SW48_2	1.575	1.668	0.094	1.175	0
SW480_A	1.9208	1.9208	0.1425	0.8663	0
SW480_B	2.0092	2.0092	0.199	0.795	0
SW480_C	1.92698	1.92698	0.176609	0.881656	0
SW480Vu_1	1.5565	1.5565	0	1.304	0
SW480Vu_2	1.5456	1.5456	0	1.2455	0
SW620_A	1.58	1.58	0	1.54	0
SW620_B	1.55969	1.578	0	1.554	0.01848
SW620_C	1.6178	1.6178	0	1.6327	0
SW837_1	2.45	2.47	0.04	1.96	0.03
SW837_2	2.377	2.396	0.044	1.898	0.02144
SW948Vu_1	2.836	2.836	0.058	1.601	0.3282
SW948Vu_2	2.7935	2.7935	0.0479	1.6102	0.30283
T84_1	2.34	2.36	0.91	1.41	0.12
T84_2	2.337	2.357	0.872	1.42	0.112
WiDr_1	2.12378	2.12378	0.041639	2.07355	0.006355
WiDr_2	2.01425	2.01425	0.040902	1.98578	0.005303
Fetuin_03	1.14737	1.14737	0	1.53259	0
Fetuin_01	1.16881	1.16881	0	1.5431	0
Fetuin_02	1.17267	1.17267	0	1.61812	0

## Sheet: Supplementary figure S3 
	Relative area
Glycan number	SW480	SW480-Vumc	T84	LS411N	HCT8	HT29-Vumc	HT29	SW620	LS174T	C10	HCT 116	HCT 116-Vumc	LS180	COLO 205	LOVO	SW48	SW1116	CaCo-2	RKO	CO115	SW1398	WiDr	SW837	COLO 320	SW1463	DLD-1	HCT 15	SW948	KM12
1
2																	0.613101	3.90556					0.777593				1.20005
3
4			0.495087							1.32											3.76094
5			2.02219	3.36398	7.15578	4.31646	6.58826	7.00464	1.44427			6.41297	1.541	12.2195		5.61344	3.58873	2.31945	3.9804	6.42296	14.0063	7.30803	2.06528	9.3055	7.84879	3.06653	4.93252	3.39692	2.46696
6
7																3.97895
8	9.38641	17.411	0.717632	1.20325					2.53573	7.92159	1.56181		0.896		10.0853	18.5075		2.95743			3.48847					0.92722	1.43287	1.40431	2.50762
9
10									0.644883
11
12																												2.06436
13				0.688803
14
15			0.44555						2.9021				0.953						2.59909
16			0.486585
17			0.553672	0.490759
18	11.896				4.94085													4.30964					1.19012				2.19708		0.716027
19																		4.87537
20	27.3147	44.8927	13.0001	18.693	21.7746	26.8525	22.2005	49.9929	9.38844	2.42	19.1016	47.1278	8.798	48.2732	5.42283	31.1134	21.1579		30.6926	25.0937	43.3562	18.3972	13.4271	90.6945	36.5871	6.33805	26.3754	12.3016	8.31056
21																					0.890179
22
23			0.663887						0.476714
24									0.604639
25				1.85289					1.13905
26	29.0655	37.6963	5.2341	9.34354	4.44493	3.82673	1.62374		12.2546		8.87779	9.53163	9.062	3.48263	13.7651	6.51094	1.7359	4.63165	16.758	1.19124	26.4115	2.26119				2.55104	5.24164
27				0.632556				3.13103									3.62265												1.32124
28				1.60374	19.3419	1.74736		9.47137	2.1234	26.108	6.15681	2.23572	1.31		14.0899	15.772	5.41986	11.5295		9.00325		1.06081	13.3697		5.738	19.3157	7.5694	6.61521	42.6091
29			0.583794	4.14314	8.92734			19.3937		2.7894	5.84932	3.11586					1.62314						5.05786			2.98754	9.84477	4.56352	2.28007
30
31																		5.80648
32															5.43745
33										0.655377						6.58433
34			1.8624						1.63036				1.274
35	22.3374									1.58563	2.00398																	1.82366
36				1.11002									0.405								3.25304
37										3.137
38									0.485457
39				13.5671
40																				1.27944						2.46759	8.62859
41																		5.13591
42			0.803826						1.14506
43			7.07365	0.614881		0.895733	1.17814		18.5531				6.8				3.44921				1.43955	1.44127
44			2.67558						1.85601				1.79				1.40524
45																		2.17853
46																		24.1932											1.9055
47				0.693811																								1.33321
48				1.18952
49			0.559365										0.838		2.64393		1.21753
50																		3.07494
51
52			0.802306
53										1.849
54			0.833019
55			3.85432	1.79556					3.85651				5.279
56				0.565754
57				0.397684
58
59									0.412252
60
61																	1.99189
62			2.98502	9.80156	11.3453	49.652	48.6408		5.51149	2.411	22.7675	25.6623	3.906	26.5019	20.2382	11.9195	9.93103	7.36939	45.9699	43.653	3.39376	45.7013	23.2332		44.7336	27.9308	13.5871	2.38654	3.217
63			1.24128						1.46891				1.532
64			0.502699	0.52079
65				0.550999
66			0.443885										0.535
67																		11.6386
68			0.715633	0.549696						1.98			0.922				1.20473			1.26253					1.93921		3.70278
69				0.749881
70			0.581365
71				1.58516						1.249
72										1.222	2.24925																	2.35906
73			0.850555							1.648																			6.08341
74										8.715	1.65708															2.08383			5.77897
75				1.00832						0.846	1.96174
76
77			0.537176
78						0.82187																0.582907
79																												1.40455
80			1.28957						1.11399				0.985
81			13.5662			2.9932	3.34019		15.3685				21.962	2.54624			14.4278					2.68581	2.1454
82			0.754721						0.838562				1.202
83				0.548957
84				1.97452																						0.83487	6.11421	8.83967
85				2.17802
86			1.05178						0.753592				0.535
87
88
89
90																		4.27153
91			0.97339						0.578663				1.277
92			2.70724	0.394285					1.04818	1.325			2.465
93																												1.29374
94													0.882
95																	0.651805			1.03929
96			0.788783						1.34405				0.678
97									0.49905
98				1.24559
99				0.604483																								1.69345
100			0.468036
101				0.407379
102			1.06193	3.55851		3.20358	3.84091						0.863									4.82708	6.20525					2.06387
103											3.56669						5.65813			2.52037		2.80381	0.754955			5.75514			4.83788
104						2.40707	2.41371																1.49032
105				2.74432	22.0693			11.0064		5.939	8.14337	2.29638											9.24536			14.7157	9.17365	15.6951	5.46929
106				3.13937							5.99165	3.61737								3.33661						2.23758
107			1.3263						0.941496				1.078
108
109													0.408
110			0.602617
111																		1.80284
112			0.493843						0.846182				1.054
113				0.576862
114										4.04	1.82804
115			0.244843										0.565
116				0.611199
117			2.93436										2.313
118
119			0.693592
120
121			4.52174						1.7229				4.011
122																	1.08463
123																	0.974959
124																	2.53346											0.878171
125																												0.691303
126				1.68557
127															5.27026		1.50411
128																							0.785983
129			2.26181						1.26461
130										1.081
131										1.638
132
133																												3.11838
134							1.09157															0.885493
135																				4.14596					3.15326
136																	0.926237
137			7.53179						1.81875				9.834				1.78265
138			0.878316										1.512				0.745618
139
140			0.518774						0.551687
141									0.692433
142																							1.37332
143																										2.52471
144																										1.86441
145															3.84327		2.12096						1.33086
146										1.645																			1.36598
147				2.0557						1.099	4.94262									1.05169						1.61558		3.93293
148				0.970094						2.973	3.34073
149																												2.91017
150																												2.16855
151										2.537																			0.931119
152
153
154													0.687
155
156									1.03318
157
158
159										2.534
160										3.396
161				0.588734																								4.32302
162																												3.5607
163									0.813019				1.848
164			1.33125
165			0.488945
166										1.623
167										0.771
168			1.0332
169			0.98768						0.338085
170						1.82351	3.5165			0.842												3.90504	12.7941			1.37186		9.17802	4.19197
171						1.46003	1.7237															2.03036							6.0073
172														5.41457
173							3.842								19.2038		6.97541					4.00267	4.75359			1.41178
174										2.703
175																	3.65341
176																						0.826284
177														1.56198								1.28074
178			0.964645

## Sheet: Supplementary figure S4
Cell line	Sulphation	Lewis x/a	Sialyl Lewis x/a	Sulpho Lewis x/a	Le y/b	(Sialyl) Dimeric Lewis x/a	Blood group A/B/H	Blood group A	Blood group B	Blood group H type 2	Blood group H type 3	α2.6-NeuAc (core GalNAc)	core 1	core 2	core 4	I-branch	α2.3-NeuAc	α2.6-NeuAc	Mono-antennary	Di-antennary	Di-antennary I-branched	Tri-antennary
C10	1.98	1.849	2.963	0	0	0	0.655377	0.655377	0	0	0	3.74	6.5294	80.8455	1.98	3.545	83.6434	0	6.5294	77.3005	0	3.545
CaCo-2	0	0	0	0	0	0	62.7139	0	5.80648	12.2946	44.6128	5.13591	11.3609	88.6391	0	0	91.5893	0	11.3609	88.6391	0	0
CO115	2.54197	0	0	0	0	0	0	0	0	0	0	26.133	32.5559	60.9839	1.26253	0	143.05	0	32.5559	60.9839	0	0
COLO 205	0	0	2.54624	0	0	0	0	0	0	0	0	48.2732	60.4927	34.0928	0	1.56198	128.32	0	60.4927	32.5308	0	1.56198
COLO 320	0	0	0	0	0	0	0	0	0	0	0	90.6945	100	0	0	0	100	0	100	0	0	0
DLD-1	12.0807	0	0	0	0	0	0	0	0	0	0	6.33805	12.3921	81.6032	0	2.78363	149.275	0	12.3921	78.8195	0	2.78363
HCT116	0	0	0	0	0	0	0	0	0	0	0	19.1016	24.9509	66.7657	0	0	128.62	0	24.9509	66.7657	0	0
HCT116-Vumc	0	0	0	0	0	0	0	0	0	0	0	47.1278	56.6566	43.3434	0	0	131.576	0	56.6566	43.3434	0	0
HCT 15	18.4456	0	0	0	0	0	3.39713	0	0	2.19708	1.20005	26.3754	42.3527	53.9445	3.70278	0	114.228	0	42.3527	53.9445	0	0
HCT81	0	0	0	0	0	0	4.94085	0	0	4.94085	0	21.7746	37.8578	62.1422	0	0	128.474	0	37.8578	62.1422	0	0
HT29	0	0	4.51833	0	0	0	0	0	0	0	0	22.2005	33.7213	63.865	0	14.0147	170.94	1.7237	28.7888	54.7828	4.93248	9.0822
HT29-Vumc	0.82187	0	3.88893	0	0	0	0	0	0	0	0	26.0725	33.5926	63.2204	0	6.48713	158.591	1.46003	30.389	59.9369	3.20358	3.28355
KM12	0	0	0	0	0	0	2.62153	0	0	0.716027	1.9055	8.31056	14.3788	83.3241	0	10.1993	121.073	7.32854	14.3788	73.1248	0	10.1993
LOVO	0	0	2.64393	0	0	0	5.43745	0	5.43745	0	0	5.42283	5.42283	82.8197	2.64393	19.2038	134.01	0	5.42283	63.6159	0	19.2038
LS174T	5.08682	5.09871	43.2564	4.33323	1.46891	3.51384	0	0	0	0	0	11.6475	18.8989	75.2374	1.0901	5.74878	108.484	1.13905	16.5973	71.7902	2.30156	3.44722
LS180	9.931	3.568	52.617	5.279	1.532	13.76	0	0	0	0	0	9.783	22.002	68.747	1.76	8.436	128.227	0	15.446	66.867	6.556	1.88
LS411N	31.184	0.490759	1.00917	3.65235	0	0.611199	0	0	0	0	1.12527	18.693	35.1159	56.329	0.549696	4.66853	102.94	3.23533	0	56.329	4.66853	0
RKO	0	0	0	0	0	0	0	0	0	0	0	30.6926	34.673	65.327	0	0	145.97	0	34.673	65.327	0	0
SW1116	1.20473	1.40524	27.064	0	0	1.78265	0.613101	0	0	0	0.613101	21.8097	31.2573	61.0235	2.42226	10.6288	146.913	5.61454	31.2573	50.3947	0	10.6288
SW1398	0	0	1.43955	0	0	0	0	0	0	0	0	47.1172	64.3766	34.7333	0.890179	3.25304	92.0011	0	61.1235	34.7333	3.25304	0
SW1463	1.93921	0	0	0	0	0	0	0	0	0	0	36.5871	44.4359	50.4716	1.93921	0	139.641	0	44.4359	50.4716	0	0
SW48	0	0	0	0	0	0	10.5633	10.5633	0	0	0	31.1134	40.7058	59.2942	0	0	82.8488	0	40.7058	59.2942	0	0
SW480	0	0	0	0	0	0	11.896	0	0	11.896	0	27.3147	27.3147	72.6853	0	0	56.3802	0	27.3147	72.6853	0	0
SW480-Vumc	0	0	0	0	0	0	0	0	0	0	0	44.8927	44.8927	55.1073	0	0	82.589	0	44.8927	55.1073	0	0
SW620	0	0	0	0	0	0	0	0	0	0	0	49.9929	79.5222	20.4778	0	0	107.875	3.13103	79.5222	20.4778	0	0
SW837	2.74664	0	2.1454	0	0	0	1.96771	0	0	1.19012	0.777593	13.4271	27.5331	67.4864	0	23.753	169.731	0	21.3278	49.9387	6.20525	17.5477
SW948	31.5516	0	0.878171	1.40455	0	0	0	0	0	0	1.69345	12.3016	22.3259	66.6774	0	14.3603	128.237	0	20.262	54.381	2.06387	12.2964
T84	11.4918	7.40738	48.7358	4.51821	1.24128	13.4469	0	0	0	0	0.502699	15.5885	32.62	57.9855	1.275	12.1293	112.938	0	25.2606	53.2155	7.35936	4.76996
WiDr	0.582907	0	4.12708	0	0	0	0	0	0	0	0	18.3972	31.4178	68.5822	0	17.7577	180.827	2.03036	25.7052	56.5371	5.71257	12.0451

## Sheet: Supplementary figure S8
entrez1	symbol1	biotype1	logFC1	AveExpr1	t1	P.Value1	adjusted.P.Val1	B1	isTF1	isKP1
4069	LYZ	protein_coding	8.26079	10.8625	6.84833	1.73067e-07	7.93554e-05	7.32248	0	0
216	ALDH1A1	protein_coding	7.07755	9.69834	8.98606	8.03133e-10	1.6367e-06	12.3613	0	0		1 data obtained from published work: Berg KCG, Eide PW, Eilertsen IA, Johannessen B, Bruun J, Danielsen SA, et al. Multi-omics of 34 colorectal cancer cell lines - a resource for biomedical studies. Mol Cancer. BioMed Central; 2017;16:116
1048	CEACAM5	protein_coding	6.8583	9.81604	6.90661	1.48385e-07	7.34993e-05	7.46815	0	0
79983	POF1B	protein_coding	6.30706	11.7022	6.63214	3.07208e-07	0.000103882	6.77868	0	0
1015	CDH17	protein_coding	6.16695	11.2588	5.4312	8.01359e-06	0.000924385	3.67824	0	0
56667	MUC13	protein_coding	5.91525	12.4058	6.22857	9.07818e-07	0.000206114	5.75008	0	0
10223	GPA33	protein_coding	5.84836	8.98002	9.71658	1.46671e-10	4.48347e-07	13.9286	0	0
3960	LGALS4	protein_coding	5.59536	9.02821	11.3408	4.27446e-12	2.61326e-08	17.1301	0	0
4680	CEACAM6	protein_coding	5.23847	9.22353	5.37187	9.436e-06	0.00104889	3.52272	0	0
1080	CFTR	protein_coding	5.21975	8.449	5.79378	2.96222e-06	0.000460424	4.62541	0	0
2877	GPX2	protein_coding	5.15291	9.27294	11.3481	4.2103e-12	2.61326e-08	17.1436	0	0
7429	VIL1	protein_coding	4.93756	10.8053	6.22385	9.19488e-07	0.000206114	5.73794	0	0
7103	TSPAN8	protein_coding	4.63424	9.1078	9.51029	2.35388e-10	6.1675e-07	13.4942	0	0
1800	DPEP1	protein_coding	4.57392	9.90794	7.04968	1.01874e-07	5.83898e-05	7.82394	0	0
57214	CEMIP	protein_coding	4.56551	8.93889	6.70468	2.53263e-07	9.46299e-05	6.96175	0	0
119467	CLRN3	protein_coding	4.52108	8.34826	7.6276	2.28459e-08	2.20535e-05	9.23415	0	0
2984	GUCY2C	protein_coding	4.51888	7.3674	5.78565	3.02878e-06	0.000462923	4.60427	0	1
1555	CYP2B6	protein_coding	4.45599	8.2722	6.10263	1.27685e-06	0.000269179	5.42586	0	0
54474	KRT20	protein_coding	4.42235	9.59412	3.04332	0.00497992	0.0630779	-2.3831	0	0
80736	SLC44A4	protein_coding	4.33501	8.2168	6.69964	2.56675e-07	9.46299e-05	6.94907	0	0
54810	GIPC2	protein_coding	4.29171	9.01215	8.62165	1.92555e-09	2.71666e-06	11.5494	0	0
5205	ATP8B1	protein_coding	4.07019	10.9439	7.22933	6.37382e-08	4.87092e-05	8.26705	0	0
8549	LGR5	protein_coding	3.93365	9.72982	4.31975	0.000171158	0.00742128	0.76979	0	0
9245	GCNT3	protein_coding	3.88381	8.2626	4.41414	0.000132179	0.00633646	1.01448	0	0
100133941	CD24	protein_coding	3.81797	9.19531	6.06841	1.40114e-06	0.000287429	5.33754	0	0
3158	HMGCS2	protein_coding	3.64834	7.31239	4.14301	0.000277124	0.0102475	0.314237	0	0
27324	TOX3	protein_coding	3.63001	7.79091	5.94596	1.95508e-06	0.00035797	5.02072	0	0
11074	TRIM31	protein_coding	3.62274	7.61938	5.67359	4.11689e-06	0.000572029	4.31217	0	0
27035	NOX1	protein_coding	3.59988	7.65432	3.56851	0.00129147	0.0270076	-1.13207	0	0
9843	HEPH	protein_coding	3.57271	7.706	5.65244	4.36274e-06	0.000584824	4.25697	0	0
23120	ATP10B	protein_coding	3.54089	7.15548	5.79663	2.93923e-06	0.000460424	4.63283	0	0
100526664	LY75-CD302	protein_coding	3.4487	9.00208	4.70415	5.95483e-05	0.00364058	1.77079	0	0
4602	MYB	protein_coding	3.41735	9.20185	8.7271	1.49239e-09	2.282e-06	11.7864	1	0
257629	ANKS4B	protein_coding	3.38035	7.75277	12.6231	3.27888e-13	6e-09	19.397	0	0
9060	PAPSS2	protein_coding	3.36943	8.93179	5.27402	1.23575e-05	0.0012662	3.26601	0	0
79170	PRR15L	protein_coding	3.29444	7.55049	7.07922	9.4288e-08	5.83898e-05	7.8971	0	0
548596	CKMT1A	protein_coding	3.253	10.8389	5.73132	3.51443e-06	0.00050358	4.46275	0	0
1644	DDC	protein_coding	3.18658	7.88038	6.50643	4.29824e-07	0.000129236	6.46009	0	0
10083	USH1C	protein_coding	3.04689	8.83634	5.31313	1.10943e-05	0.00118303	3.36864	0	0
54682	MANSC1	protein_coding	3.0327	10.7312	5.66525	4.212e-06	0.000576514	4.29043	0	0
79814	AGMAT	protein_coding	3.0018	9.77714	4.92164	3.26824e-05	0.00245667	2.34084	0	0
84152	PPP1R1B	protein_coding	2.99131	7.82655	6.88883	1.5551e-07	7.34993e-05	7.42375	0	0
2114	ETS2	protein_coding	2.98783	12.8941	7.71794	1.81517e-08	1.95835e-05	9.45046	1	0
6590	SLPI	protein_coding	2.97849	9.12381	3.5656	0.00130138	0.0270798	-1.1392	0	0
51703	ACSL5	protein_coding	2.97408	12.1697	6.42262	5.3816e-07	0.000149551	6.24673	0	0
56649	TMPRSS4	protein_coding	2.93974	8.36205	5.00823	2.57334e-05	0.00212602	2.56814	0	0
1159	CKMT1B	protein_coding	2.90748	10.8551	5.69449	3.88755e-06	0.000548474	4.36672	0	0
6558	SLC12A2	protein_coding	2.90315	14.4801	6.39285	5.83e-07	0.000154963	6.17077	0	0
10551	AGR2	protein_coding	2.88669	7.09714	4.59724	7.99333e-05	0.00453887	1.49134	0	0
9914	ATP2C2	protein_coding	2.8727	8.06855	7.48486	3.2927e-08	3.01957e-05	8.89001	0	0
7113	TMPRSS2	protein_coding	2.85974	8.11742	10.2327	4.60079e-11	2.11e-07	14.9876	0	0
387695	C10orf99	protein_coding	2.84491	6.43119	4.08372	0.00032552	0.0114375	0.162308	0	0
4128	MAOA	protein_coding	2.84338	7.86151	4.09267	0.000317714	0.0111851	0.185211	0	0
2525	FUT3	protein_coding	2.83087	7.5513	4.89168	3.54996e-05	0.00260676	2.26224	0	0
8395	PIP5K1B	protein_coding	2.82416	7.17105	8.75156	1.40703e-09	2.282e-06	11.8411	0	0
771	CA12	protein_coding	2.81738	8.88238	4.32851	0.000167108	0.00731302	0.792451	0	0
158158	RASEF	protein_coding	2.81186	8.32833	5.20835	1.48115e-05	0.00140029	3.09364	0	0
10110	SGK2	protein_coding	2.80052	6.8971	10.0155	7.46243e-11	2.73737e-07	14.5469	0	1
3561	IL2RG	protein_coding	2.76919	8.34452	3.2543	0.0029201	0.0442991	-1.89088	0	0
1365	CLDN3	protein_coding	2.75241	11.6731	3.42196	0.00189479	0.0338388	-1.48946	0	0
57016	AKR1B10	protein_coding	2.7475	6.93888	4.63157	7.2726e-05	0.00421667	1.58101	0	0
1646	AKR1C2	protein_coding	2.74084	7.10084	3.2883	0.00267639	0.0418479	-1.81016	0	0
255743	NPNT	protein_coding	2.73066	8.94114	4.00237	0.000405695	0.0129858	-0.0453017	0	0
389602	LOC389602	NA	2.71775	7.20256	4.42175	0.000129449	0.00626445	1.03425	0	0
7045	TGFBI	protein_coding	2.70764	10.4511	3.06917	0.00466779	0.0605031	-2.32363	0	0
2168	FABP1	protein_coding	2.67543	6.84202	4.89135	3.55319e-05	0.00260676	2.26138	0	0
11148	HHLA2	protein_coding	2.66813	6.97081	3.61578	0.00114018	0.0247405	-1.01561	0	0
5608	MAP2K6	protein_coding	2.66428	8.40507	4.38798	0.000142003	0.00656501	0.946575	0	0
8644	AKR1C3	protein_coding	2.65699	8.12203	5.03685	2.37782e-05	0.00200054	2.64329	0	0
7104	TM4SF4	protein_coding	2.65449	6.09318	2.74746	0.0102868	0.0988302	-3.04489	0	0
1602	DACH1	protein_coding	2.63462	7.69863	3.1526	0.00378286	0.0522058	-2.13006	0	0
2048	EPHB2	protein_coding	2.63241	9.20765	5.80355	2.88406e-06	0.000459969	4.65086	0	0
634	CEACAM1	protein_coding	2.63236	7.98798	4.97292	2.83678e-05	0.00227202	2.47546	0	0
118932	ANKRD22	protein_coding	2.60918	7.77349	4.97797	2.79752e-05	0.00225041	2.48871	0	0
79589	RNF128	protein_coding	2.60101	9.22478	4.29785	0.000181718	0.007715	0.71314	0	0
29103	DNAJC15	protein_coding	2.59946	11.0819	3.02254	0.00524503	0.0651315	-2.43072	0	0
389432	SAMD5	protein_coding	2.58895	8.64269	3.49075	0.00158367	0.0308255	-1.3224	0	0
4640	MYO1A	protein_coding	2.57216	7.24228	5.55241	5.74158e-06	0.000725266	3.99558	0	0
90865	IL33	protein_coding	2.55626	6.56332	3.45957	0.00171799	0.0322392	-1.39826	0	0
1374	CPT1A	protein_coding	2.51404	11.2301	5.15132	1.7336e-05	0.00152389	2.94389	0	0
3081	HGD	protein_coding	2.46798	7.18023	5.24427	1.34141e-05	0.00131566	3.18794	0	0
2444	FRK	protein_coding	2.45126	8.70579	4.16356	0.00026207	0.00995162	0.366986	0	1
202	AIM1	protein_coding	2.43517	9.86862	4.02595	0.000380646	0.0124668	0.0147668	0	0
1510	CTSE	protein_coding	2.43001	7.74052	2.2875	0.0297629	0.186251	-3.99293	0	0
58472	SQRDL	protein_coding	2.42049	9.123	5.60794	4.92942e-06	0.000641209	4.14074	0	0
3176	HNMT	protein_coding	2.41546	7.19433	6.08955	1.323e-06	0.000275735	5.39212	0	0
312	ANXA13	protein_coding	2.41297	6.35033	2.80709	0.0089087	0.0901766	-2.91445	0	0
5787	PTPRB	protein_coding	2.38632	6.77076	6.79048	2.0169e-07	8.66601e-05	7.17751	0	0
22925	PLA2R1	protein_coding	2.38521	7.09672	4.28192	0.000189802	0.00800264	0.671963	0	0
83699	SH3BGRL2	protein_coding	2.37643	11.2769	6.45035	4.99553e-07	0.000140959	6.3174	0	0
1803	DPP4	protein_coding	2.37028	10.2648	2.24766	0.032491	0.195063	-4.06969	0	0
6364	CCL20	protein_coding	2.36559	7.1755	3.99901	0.00040939	0.0130585	-0.0538458	0	0
79574	EPS8L3	protein_coding	2.35932	8.63778	5.23878	1.36187e-05	0.00132862	3.17353	0	0
64922	LRRC19	protein_coding	2.35817	5.93092	4.387	0.000142385	0.00656501	0.944029	0	0
120224	TMEM45B	protein_coding	2.35272	10.7231	5.17279	1.63382e-05	0.00148346	3.00029	0	0
200879	LIPH	protein_coding	2.35223	9.45438	3.31838	0.00247715	0.0400139	-1.73844	0	0
126969	SLC44A3	protein_coding	2.34069	8.15196	6.40789	5.59889e-07	0.000153267	6.20915	0	0
3174	HNF4G	protein_coding	2.33504	8.88153	5.15966	1.69415e-05	0.00150837	2.96579	1	0
1520	CTSS	protein_coding	2.32712	7.15781	4.44204	0.000122443	0.0060103	1.08697	0	0
2627	GATA6	protein_coding	2.31096	9.19097	4.41631	0.000131396	0.00633646	1.02011	1	0
54845	ESRP1	protein_coding	2.30244	11.7967	3.59914	0.00119136	0.0253783	-1.05666	0	0
5468	PPARG	protein_coding	2.29436	8.65341	5.73285	3.49971e-06	0.00050358	4.46674	1	0
6369	CCL24	protein_coding	2.29272	5.77315	3.74697	0.00080511	0.0200905	-0.689711	0	0
58489	ABHD17C	protein_coding	2.2918	9.27467	7.39881	4.10931e-08	3.58899e-05	8.68121	0	0
29974	A1CF	protein_coding	2.28828	6.86515	3.42578	0.00187604	0.0336406	-1.4802	0	0
23321	TRIM2	protein_coding	2.2871	9.72723	6.67853	2.71506e-07	9.76409e-05	6.89582	0	0
217	ALDH2	protein_coding	2.28267	11.4231	5.18011	1.60115e-05	0.00147342	3.01951	0	0
8354	HIST1H3I	protein_coding	2.27021	12.1622	1.71184	0.0977596	0.348563	-5.00425	0	0
57186	RALGAPA2	protein_coding	2.26644	9.61601	6.5069	4.29287e-07	0.000129236	6.46127	0	0
6690	SPINK1	protein_coding	2.25339	7.24654	3.37272	0.00215292	0.0369037	-1.60821	0	0
6581	SLC22A3	protein_coding	2.24862	6.36509	4.34346	0.000160413	0.00715634	0.831152	0	0
3898	LAD1	protein_coding	2.24275	10.2276	6.50827	4.2771e-07	0.000129236	6.46476	0	0
2122	MECOM	protein_coding	2.22833	7.45514	8.1463	6.18508e-09	8.10289e-06	10.4603	1	0
1824	DSC2	protein_coding	2.20175	11.0343	3.18163	0.00351439	0.0499283	-2.06213	0	0
387129	NPSR1	protein_coding	2.20064	5.63921	3.33359	0.00238197	0.03922	-1.70209	0	0
9076	CLDN1	protein_coding	2.19543	8.89884	2.63432	0.0134656	0.116004	-3.28793	0	0
54658	UGT1A1	protein_coding	2.19289	7.49661	5.07794	2.12279e-05	0.00182789	2.75121	0	0
3172	HNF4A	protein_coding	2.18358	8.53776	6.70745	2.51405e-07	9.46299e-05	6.96873	1	0
2524	FUT2	protein_coding	2.17692	7.2381	5.16957	1.64842e-05	0.0014858	2.99182	0	0
6523	SLC5A1	protein_coding	2.17011	6.58323	4.92746	3.21613e-05	0.00244441	2.35612	0	0
55366	LGR4	protein_coding	2.16116	9.38728	4.03203	0.000374439	0.0123518	0.0302649	0	0
57535	KIAA1324	protein_coding	2.15617	6.0928	2.57589	0.0154449	0.125414	-3.41107	0	0
5652	PRSS8	protein_coding	2.15587	11.0844	2.60888	0.0142964	0.12017	-3.34174	0	0
8743	TNFSF10	protein_coding	2.14508	6.26059	5.74336	3.40049e-06	0.000494987	4.49411	0	0
285513	GPRIN3	protein_coding	2.13826	6.02519	3.63112	0.00109491	0.0242091	-0.977717	0	0
339	APOBEC1	protein_coding	2.12431	5.90907	4.15294	0.000269747	0.0101382	0.339717	0	0
5462	POU5F1B	protein_coding	2.12185	6.91514	4.18194	0.000249281	0.0096254	0.414249	1	0
54491	FAM105A	protein_coding	2.11278	7.64034	4.10451	0.000307669	0.0109785	0.215531	0	0
23043	TNIK	protein_coding	2.1124	9.64686	3.42042	0.00190236	0.0339408	-1.49316	0	1
2065	ERBB3	protein_coding	2.1023	10.5522	6.20892	9.57372e-07	0.000211556	5.69957	0	0
23600	AMACR	protein_coding	2.09562	8.18161	5.41767	8.3178e-06	0.000941709	3.64278	0	0
90649	ZNF486	protein_coding	2.09098	7.40035	3.96117	0.00045341	0.0138348	-0.150048	0	0
11057	ABHD2	protein_coding	2.0879	10.9625	4.68465	6.2835e-05	0.00375393	1.71978	0	0
2904	GRIN2B	protein_coding	2.08651	7.50167	3.95007	0.000467175	0.0140467	-0.17821	0	0
80201	HKDC1	protein_coding	2.0622	8.43152	2.86478	0.00774229	0.0827996	-2.78679	0	0
55808	ST6GALNAC1	protein_coding	2.06129	5.63506	3.96248	0.000451812	0.0138111	-0.146724	0	0
5332	PLCB4	protein_coding	2.06078	9.10592	2.29011	0.0295915	0.185599	-3.98787	0	0
1577	CYP3A5	protein_coding	2.06042	7.79939	3.43919	0.00181173	0.0331995	-1.44773	0	0
5105	PCK1	protein_coding	2.05996	6.16712	3.37021	0.00216698	0.0370084	-1.61426	0	0
10512	SEMA3C	protein_coding	2.05508	9.06278	3.67179	0.000983152	0.0229999	-0.876945	0	0
123	PLIN2	protein_coding	2.05095	8.04672	4.26922	0.0001965	0.00817717	0.639158	0	0
2203	FBP1	protein_coding	2.05019	6.53873	3.50442	0.00152802	0.0300379	-1.28904	0	0
115677	NOSTRIN	protein_coding	2.04499	7.1825	6.7618	2.17623e-07	8.86982e-05	7.10548	0	0
644844	PHGR1	protein_coding	2.03755	7.19362	6.78693	2.03597e-07	8.66601e-05	7.1686	0	0
1044	CDX1	protein_coding	2.03638	6.23163	6.02533	1.57517e-06	0.000314023	5.22621	1	0
10562	OLFM4	protein_coding	2.03306	5.51122	2.32942	0.0271173	0.176556	-3.91116	0	0
6850	SYK	protein_coding	2.0287	8.94775	5.25031	1.31925e-05	0.00130791	3.20379	0	1
120	ADD3	protein_coding	2.02717	11.5389	7.07875	9.44041e-08	5.83898e-05	7.89594	0	0
222584	FAM83B	protein_coding	2.01809	10.4741	3.11581	0.0041513	0.0557562	-2.21572	0	0
9388	LIPG	protein_coding	2.01039	8.22873	4.03333	0.000373119	0.0123304	0.0335953	0	0
155465	AGR3	protein_coding	2.00207	5.03369	3.56492	0.00130371	0.0270798	-1.14088	0	0
79977	GRHL2	protein_coding	2.00085	9.7348	3.30173	0.00258558	0.0409575	-1.77817	1	0
283537	SLC46A3	protein_coding	1.98768	7.51886	3.28023	0.0027324	0.0425424	-1.82935	0	0
9271	PIWIL1	protein_coding	1.98087	7.08244	2.06777	0.0478216	0.240373	-4.40442	0	0
84951	TNS4	protein_coding	1.97915	10.379	2.52626	0.0173343	0.135314	-3.51432	0	0
5357	PLS1	protein_coding	1.97332	12.0723	7.37229	4.4e-08	3.66856e-05	8.61667	0	0
688	KLF5	protein_coding	1.97284	13.1805	4.34281	0.000160697	0.00715634	0.829478	1	0
678	ZFP36L2	protein_coding	1.96724	11.1334	4.81013	4.44584e-05	0.00307702	2.04838	1	0
29785	CYP2S1	protein_coding	1.96115	11.714	3.84739	0.000615644	0.0168279	-0.437801	0	0
54894	RNF43	protein_coding	1.95912	11.6305	3.83317	0.000639544	0.0172595	-0.47359	0	0
726	CAPN5	protein_coding	1.95865	8.05744	5.47312	7.14049e-06	0.000853594	3.78804	0	0
7048	TGFBR2	protein_coding	1.9548	11.4546	3.86461	0.000587868	0.0164361	-0.394407	0	1
57111	RAB25	protein_coding	1.9538	11.153	3.42402	0.00188468	0.0337103	-1.48448	0	0
7079	TIMP4	protein_coding	1.95222	6.36518	7.17647	7.31394e-08	5.3658e-05	8.13712	0	0
1645	AKR1C1	protein_coding	1.94507	6.90402	3.6652	0.00100048	0.0231478	-0.893305	0	0
5629	PROX1	protein_coding	1.9445	7.07788	2.83622	0.00830047	0.0864012	-2.85016	1	0
1811	SLC26A3	protein_coding	1.94336	5.49779	3.62291	0.00111892	0.0244893	-0.998002	1	0
1573	CYP2J2	protein_coding	1.94294	7.69581	3.28365	0.00270853	0.0422784	-1.82122	0	0
7031	TFF1	protein_coding	1.92847	5.83408	2.60596	0.0143948	0.120537	-3.3479	0	0
151354	FAM84A	protein_coding	1.92812	7.12238	4.75863	5.12434e-05	0.00336865	1.91344	0	0
54848	ARHGEF38	protein_coding	1.91862	6.67744	4.34179	0.000161145	0.00715634	0.826842	0	0
57476	GRAMD1B	protein_coding	1.915	6.51709	2.79055	0.00927238	0.0927288	-2.95078	0	0
25849	PARM1	protein_coding	1.91047	9.52911	2.2249	0.0341491	0.200472	-4.11312	0	0
92211	CDHR1	protein_coding	1.89276	5.7301	3.24203	0.00301321	0.0452718	-1.91992	0	0
4300	MLLT3	protein_coding	1.88571	8.9622	3.64637	0.00105161	0.0238413	-0.939961	0	0
3418	IDH2	protein_coding	1.88218	10.9015	3.47605	0.00164566	0.0314407	-1.35819	0	0
23220	DTX4	protein_coding	1.86738	7.99049	6.3311	6.88382e-07	0.000168341	6.01295	0	0
10396	ATP8A1	protein_coding	1.85541	8.14869	3.0678	0.00468391	0.0605598	-2.3268	0	0
129293	TRABD2A	protein_coding	1.85069	6.96399	5.64931	4.40029e-06	0.000584824	4.24882	0	0
26018	LRIG1	protein_coding	1.85022	8.25258	4.13431	0.000283754	0.0103884	0.291915	0	0
3170	FOXA2	protein_coding	1.84914	8.55509	4.94837	3.0357e-05	0.0023394	2.41102	1	0
338440	ANO9	protein_coding	1.84626	8.50541	5.56874	5.48964e-06	0.000704094	4.03829	0	0
139818	DOCK11	protein_coding	1.84523	7.01293	3.18677	0.00346884	0.0496848	-2.05009	0	0
4224	MEP1A	protein_coding	1.84297	5.71353	2.92129	0.00674052	0.0759851	-2.66039	0	0
2353	FOS	protein_coding	1.83419	9.05616	3.17284	0.00359369	0.0506625	-2.08273	1	0
374383	NCR3LG1	protein_coding	1.83283	10.2191	4.11137	0.000301996	0.0108645	0.233094	0	0
79782	LRRC31	protein_coding	1.83126	5.60687	4.69388	6.12566e-05	0.00369931	1.74394	0	0
59272	ACE2	protein_coding	1.82988	5.9341	3.38505	0.00208527	0.0360811	-1.57854	0	0
2591	GALNT3	protein_coding	1.82818	10.5375	3.76792	0.000761397	0.0193151	-0.637341	0	0
55824	PAG1	protein_coding	1.82437	6.58762	4.56266	8.79117e-05	0.00484201	1.40108	0	0
79815	NIPAL2	protein_coding	1.82377	8.57416	3.90168	0.00053217	0.0153952	-0.300799	0	0
440603	BCL2L15	protein_coding	1.82351	9.37812	2.34485	0.0261988	0.172908	-3.88082	0	0
339977	LRRC66	protein_coding	1.82305	6.42777	4.59893	7.95628e-05	0.00453887	1.49575	0	0
5284	PIGR	protein_coding	1.81931	5.66516	2.0009	0.0549822	0.259971	-4.52366	0	0
4648	MYO7B	protein_coding	1.81661	6.60262	6.98094	1.22e-07	6.58191e-05	7.65332	0	0
80117	ARL14	protein_coding	1.81524	6.3845	3.88983	0.000549385	0.0157442	-0.330746	0	0
55612	FERMT1	protein_coding	1.80077	11.8785	4.66793	6.57972e-05	0.00390546	1.67605	0	0
83660	TLN2	protein_coding	1.79686	7.71448	3.96989	0.000442875	0.0136517	-0.127908	0	0
79899	PRR5L	protein_coding	1.79647	7.2363	5.15071	1.73651e-05	0.00152389	2.94229	0	0
57224	NHSL1	protein_coding	1.79201	8.59156	5.35096	9.99554e-06	0.00109777	3.4679	0	0
30061	SLC40A1	protein_coding	1.79127	7.45523	2.40449	0.0229083	0.16018	-3.76228	0	0
64094	SMOC2	protein_coding	1.78477	5.94669	2.91101	0.00691319	0.0772668	-2.68349	0	0
121506	ERP27	protein_coding	1.7836	7.08482	2.2877	0.02975	0.186251	-3.99255	0	0
3012	HIST1H2AE	protein_coding	1.7717	14.0297	2.71937	0.0110028	0.102403	-3.10577	0	0
57715	SEMA4G	protein_coding	1.76938	7.09303	6.35274	6.49417e-07	0.000165346	6.06829	0	0
6296	ACSM3	protein_coding	1.76681	8.10894	3.50525	0.00152469	0.0300379	-1.28701	0	0
8573	CASK	protein_coding	1.76418	11.3333	4.40151	0.000136834	0.00643505	0.981695	0	1
6997	TDGF1	protein_coding	1.75372	7.0726	5.22191	1.42677e-05	0.00136294	3.12923	0	0
347051	SLC10A5	protein_coding	1.75335	8.60466	3.23003	0.00310694	0.0462535	-1.94826	0	0
346389	MACC1	protein_coding	1.74853	10.2724	2.69023	0.0117948	0.106449	-3.16856	0	0
196446	MYRFL	protein_coding	1.73927	6.04479	1.87441	0.07113	0.29444	-4.74112	1	0
10595	ERN2	protein_coding	1.73556	6.36686	4.5488	9.13276e-05	0.00501509	1.36492	0	1
415117	STX19	protein_coding	1.73251	5.80279	4.58795	8.20039e-05	0.0046136	1.46708	0	0
222171	PRR15	protein_coding	1.72249	7.83851	4.42518	0.00012824	0.00622235	1.04314	0	0
58480	RHOU	protein_coding	1.72052	8.38087	3.52801	0.00143642	0.0288558	-1.23138	0	0
2762	GMDS	protein_coding	1.71628	10.3372	8.10744	6.81305e-09	8.33055e-06	10.3698	0	0
3352	HTR1D	protein_coding	1.71304	6.3289	2.97523	0.00589965	0.0701006	-2.53852	0	0
3655	ITGA6	protein_coding	1.71022	13.4874	3.59547	0.00120295	0.0255954	-1.06571	0	0
26996	GPR160	protein_coding	1.70861	8.03167	5.25137	1.31541e-05	0.00130791	3.20656	0	0
9743	ARHGAP32	protein_coding	1.70392	10.7535	4.09265	0.000317729	0.0111851	0.185167	0	0
415	ARSE	protein_coding	1.69612	7.8235	3.21625	0.00321811	0.0471501	-1.98077	0	0
5266	PI3	protein_coding	1.69525	6.9709	2.01261	0.0536644	0.257307	-4.503	0	0
4311	MME	protein_coding	1.69223	5.96723	1.9527	0.0607116	0.272356	-4.60779	0	0
8495	PPFIBP2	protein_coding	1.68625	7.71081	5.19329	1.54399e-05	0.00145222	3.0541	0	0
440515	ZNF506	protein_coding	1.6853	7.57266	3.96827	0.000444808	0.0136654	-0.132011	0	0
10008	KCNE3	protein_coding	1.68498	7.67859	4.35778	0.000154248	0.006934	0.868252	0	0
182	JAG1	protein_coding	1.68258	9.71394	2.3043	0.0286761	0.182241	-3.96029	0	0
3784	KCNQ1	protein_coding	1.67611	6.97287	4.71813	5.72973e-05	0.00358767	1.80738	0	0
54502	RBM47	protein_coding	1.67607	9.44771	5.22892	1.39942e-05	0.00135088	3.14765	0	0
847	CAT	protein_coding	1.67528	10.8988	4.95865	2.95082e-05	0.00231668	2.43798	0	0
1830	DSG3	protein_coding	1.67174	6.62128	2.13869	0.0411405	0.221413	-4.27482	0	0
83998	REG4	protein_coding	1.65746	5.51836	1.87669	0.0708058	0.294068	-4.73729	0	0
54453	RIN2	protein_coding	1.65285	7.83605	4.19458	0.000240852	0.00939749	0.44675	0	0
23314	SATB2	protein_coding	1.64964	7.58616	4.15394	0.000269017	0.0101315	0.342278	1	0
84159	ARID5B	protein_coding	1.64944	10.318	2.56779	0.0157395	0.126669	-3.42799	1	0
3694	ITGB6	protein_coding	1.64636	7.30444	3.81428	0.000672713	0.0179074	-0.521087	0	0
6304	SATB1	protein_coding	1.64625	7.34125	3.93755	0.000483201	0.0143404	-0.209962	1	0
307	ANXA4	protein_coding	1.63927	10.7713	5.42062	8.25048e-06	0.000939889	3.65051	0	0
1056	CEL	protein_coding	1.63927	6.59339	1.73767	0.0930365	0.339255	-4.96372	0	0
645121	CCNI2	protein_coding	1.635	6.81816	3.60536	0.00117199	0.025149	-1.04134	0	0
8856	NR1I2	protein_coding	1.63439	5.99957	4.26814	0.000197081	0.00817797	0.636363	0	0
3394	IRF8	protein_coding	1.63347	6.90596	4.30383	0.000178773	0.00766415	0.728599	0	0
55711	FAR2	protein_coding	1.63158	9.27459	2.67531	0.0122206	0.10907	-3.20056	0	0
7421	VDR	protein_coding	1.62796	7.86591	4.48355	0.000109259	0.0055449	1.19494	1	0
6711	SPTBN1	protein_coding	1.62654	14.1803	5.25338	1.30814e-05	0.00130791	3.21184	0	0
23007	PLCH1	protein_coding	1.626	7.82158	4.76967	4.97077e-05	0.00330338	1.94234	0	0
6358	CCL14	protein_coding	1.61713	6.15447	9.22269	4.59465e-10	1.05338e-06	12.8778	0	0
7263	TST	protein_coding	1.61708	8.92098	5.77932	3.08167e-06	0.000463286	4.58779	0	0
999	CDH1	protein_coding	1.61256	13.3794	2.13131	0.0417952	0.223423	-4.28847	0	0
130367	SGPP2	protein_coding	1.60353	8.30784	3.43239	0.00184404	0.0334123	-1.46419	0	0
4008	LMO7	protein_coding	1.6023	10.9924	3.67778	0.000967658	0.0228001	-0.862069	0	0
55930	MYO5C	protein_coding	1.59534	11.1878	4.40841	0.000134271	0.00637993	0.999609	0	0
1131	CHRM3	protein_coding	1.58991	6.1347	4.16609	0.000260269	0.00990373	0.3735	0	0
1947	EFNB1	protein_coding	1.58806	7.9764	4.96525	2.89754e-05	0.00229068	2.4553	0	0
8501	SLC43A1	protein_coding	1.58588	10.171	2.47068	0.0197022	0.146335	-3.62847	0	0
4752	NEK3	protein_coding	1.58358	9.61239	4.64442	7.01988e-05	0.00412665	1.61458	0	1
1948	EFNB2	protein_coding	1.57089	9.94021	2.25648	0.0318685	0.193087	-4.05278	0	0
10903	MTMR11	protein_coding	1.57006	7.3641	3.85539	0.000602573	0.0166338	-0.417631	0	0
79152	FA2H	protein_coding	1.56986	6.76008	5.51395	6.38188e-06	0.000775167	3.89495	0	0
8660	IRS2	protein_coding	1.56466	7.74318	2.74016	0.0104684	0.0997929	-3.06074	0	0
313	AOAH	protein_coding	1.56387	6.05405	3.34812	0.00229431	0.0383942	-1.66729	0	0
9053	MAP7	protein_coding	1.56381	10.4565	5.77269	3.1381e-06	0.000464161	4.57053	0	0
51313	FAM198B	protein_coding	1.56279	6.35293	2.64412	0.0131578	0.114265	-3.26712	0	0
79817	MOB3B	protein_coding	1.56072	6.71198	3.60013	0.00118827	0.0253424	-1.05423	0	0
56925	LXN	protein_coding	1.55936	7.69804	2.97712	0.0058722	0.0699985	-2.53425	0	0
6809	STX3	protein_coding	1.55923	10.8145	4.30368	0.000178848	0.00766415	0.728198	0	0
9075	CLDN2	protein_coding	1.55556	6.78455	3.15755	0.00373573	0.0517891	-2.1185	0	0
4038	LRP4	protein_coding	1.5548	6.43124	2.46447	0.0199847	0.147282	-3.64113	0	0
53832	IL20RA	protein_coding	1.55467	6.69908	4.70478	5.94453e-05	0.00364058	1.77244	0	0
94240	EPSTI1	protein_coding	1.5528	7.53601	2.96102	0.00611106	0.0716185	-2.57075	0	0
100130933	SMIM6	protein_coding	1.55081	7.46173	3.34606	0.00230655	0.0384237	-1.67222	0	0
1109	AKR1C4	protein_coding	1.5457	5.65177	3.72906	0.000844437	0.020845	-0.734434	0	0
4784	NFIX	protein_coding	1.52862	9.92023	3.36267	0.00220966	0.0375253	-1.63237	1	0
374393	FAM111B	protein_coding	1.527	10.9812	2.05348	0.049278	0.244666	-4.43014	0	0
9725	TMEM63A	protein_coding	1.52696	10.1999	4.71304	5.81068e-05	0.00358834	1.79406	0	0
140453	MUC17	protein_coding	1.52053	5.49965	2.391	0.023618	0.163094	-3.78928	0	0
400961	PAIP2B	protein_coding	1.51832	8.67832	3.30066	0.00259276	0.0409575	-1.78074	0	0
6641	SNTB1	protein_coding	1.51423	9.36512	2.77221	0.00969218	0.0953447	-2.99094	0	0
1999	ELF3	protein_coding	1.51356	7.91017	4.78481	4.76745e-05	0.00323563	1.98202	1	0
124583	CANT1	protein_coding	1.51023	10.0462	5.8564	2.49624e-06	0.000420033	4.78826	0	0
4199	ME1	protein_coding	1.50742	12.7009	2.15453	0.0397677	0.21712	-4.24546	0	0
1045	CDX2	protein_coding	1.50709	8.03364	2.76016	0.00997737	0.0970423	-3.01723	1	0
11035	RIPK3	protein_coding	1.49546	6.31196	6.83605	1.78775e-07	7.99734e-05	7.29175	0	0
9961	MVP	protein_coding	1.49518	8.31197	3.44368	0.00179064	0.0330403	-1.43683	0	0
2859	GPR35	protein_coding	1.49272	8.18688	5.93748	2.00083e-06	0.00035797	4.99871	0	0
157506	RDH10	protein_coding	1.48736	9.32664	4.19314	0.000241799	0.00939749	0.443045	0	0
23092	ARHGAP26	protein_coding	1.48315	8.05025	3.61879	0.00113115	0.0246103	-1.00818	0	0
3280	HES1	protein_coding	1.48202	10.6007	2.94263	0.00639511	0.0737619	-2.61231	1	0
9761	MLEC	protein_coding	1.47897	13.7831	6.36469	6.28865e-07	0.000162451	6.09883	0	0
54716	SLC6A20	protein_coding	1.47376	8.98751	1.50835	0.142441	0.416764	-5.30603	0	0
51347	TAOK3	protein_coding	1.47161	9.57004	5.30455	1.13595e-05	0.00120431	3.34615	0	1
84649	DGAT2	protein_coding	1.47062	8.71343	4.14967	0.000272155	0.0101619	0.331325	0	0
388743	CAPN8	protein_coding	1.46662	5.72476	4.23438	0.000216095	0.00871076	0.549271	0	0
154091	SLC2A12	protein_coding	1.46481	7.62443	1.95269	0.0607136	0.272356	-4.60782	0	0
7188	TRAF5	protein_coding	1.4618	9.22049	3.66987	0.000988165	0.0229999	-0.881707	0	0
5578	PRKCA	protein_coding	1.4558	8.81807	3.54585	0.00137074	0.0279342	-1.18769	0	1
283375	SLC39A5	protein_coding	1.45554	6.24444	3.63506	0.00108355	0.0241182	-0.967957	0	0
5349	FXYD3	protein_coding	1.4552	7.23569	3.00347	0.0055002	0.0674326	-2.47429	0	0
10449	ACAA2	protein_coding	1.45219	11.7366	2.99279	0.00564818	0.0685141	-2.49862	0	0
4645	MYO5B	protein_coding	1.44396	10.7057	3.80301	0.000693288	0.0181651	-0.54938	0	0
54566	EPB41L4B	protein_coding	1.44012	9.00607	6.77904	2.07897e-07	8.66601e-05	7.14879	0	0
81931	ZNF93	protein_coding	1.43899	7.39833	3.85124	0.000609318	0.0167549	-0.428094	1	0
374	AREG	protein_coding	1.43702	12.72	1.55421	0.131141	0.401462	-5.24081	0	0
9185	REPS2	protein_coding	1.43666	7.24697	2.87905	0.00747673	0.080903	-2.75498	0	0
51084	CRYL1	protein_coding	1.43301	7.06336	4.01952	0.00038732	0.0125954	-0.00161716	0	0
22874	PLEKHA6	protein_coding	1.42917	7.93553	5.84301	2.5892e-06	0.000431713	4.75347	0	0
8991	SELENBP1	protein_coding	1.42909	7.97819	5.26607	1.26314e-05	0.00128707	3.24515	0	0
2049	EPHB3	protein_coding	1.42478	6.80008	3.15114	0.00379686	0.0522327	-2.13347	0	0
5618	PRLR	protein_coding	1.42249	5.80248	3.50128	0.00154062	0.0301886	-1.29671	0	0
286343	LURAP1L	protein_coding	1.42223	6.80221	3.20657	0.00329847	0.0477484	-2.00356	0	0
5834	PYGB	protein_coding	1.41938	11.1438	2.64766	0.013048	0.113743	-3.25958	0	0
26298	EHF	protein_coding	1.41853	11.4242	1.87438	0.0711337	0.29444	-4.74116	1	0
387496	RASL11A	protein_coding	1.41763	7.27122	2.91346	0.00687166	0.0769903	-2.67799	0	0
25797	QPCT	protein_coding	1.41741	7.75986	2.50895	0.018042	0.13876	-3.55004	0	0
6662	SOX9	protein_coding	1.41667	12.201	2.60388	0.0144654	0.120603	-3.35229	1	0
113452	TMEM54	protein_coding	1.41592	10.5538	4.1738	0.000254868	0.00975894	0.39331	0	0
412	STS	protein_coding	1.40869	7.55453	2.18947	0.0368818	0.208331	-4.18012	0	0
55784	MCTP2	protein_coding	1.40631	8.26285	4.38094	0.000144769	0.00660644	0.928305	0	0
10331	B3GNT3	protein_coding	1.40561	8.72132	4.68565	6.26622e-05	0.00375393	1.72239	0	0
11309	SLCO2B1	protein_coding	1.40445	6.27764	3.56035	0.00131949	0.0272531	-1.15211	0	0
54847	SIDT1	protein_coding	1.39396	5.80653	4.2316	0.000217742	0.00871966	0.542092	0	0
8714	ABCC3	protein_coding	1.39142	9.41921	2.86256	0.00778429	0.0831513	-2.79172	0	0
80021	TMEM62	protein_coding	1.39014	10.9457	3.71975	0.000865606	0.0211964	-0.757646	0	0
346606	MOGAT3	protein_coding	1.3901	5.75402	5.24633	1.3338e-05	0.00131522	3.19335	0	0
6373	CXCL11	protein_coding	1.38986	5.49964	2.99694	0.00559027	0.0682177	-2.48918	0	0
481	ATP1B1	protein_coding	1.38884	11.2011	3.176	0.00356498	0.0503739	-2.07533	0	0
8346	HIST1H2BI	protein_coding	1.37988	10.3018	2.44228	0.0210239	0.152126	-3.68618	0	0
359948	IRF2BP2	protein_coding	1.37978	11.1921	5.97653	1.79891e-06	0.000350997	5.0999	0	0
57402	S100A14	protein_coding	1.37627	10.9096	2.20335	0.0357888	0.20519	-4.15397	0	0
4316	MMP7	protein_coding	1.37451	6.41777	1.17567	0.249429	0.551046	-5.72807	0	0
7033	TFF3	protein_coding	1.36822	5.29726	3.50298	0.0015338	0.0301171	-1.29257	0	0
9414	TJP2	protein_coding	1.36515	9.65221	3.86249	0.00059121	0.0164724	-0.399736	0	0
389434	IYD	protein_coding	1.36472	5.86372	6.48254	4.58236e-07	0.000135557	6.39934	0	0
84532	ACSS1	protein_coding	1.36439	6.43637	3.63835	0.00107416	0.0240259	-0.959815	0	0
392636	AGMO	protein_coding	1.36261	5.26933	2.01882	0.0529759	0.255356	-4.49199	0	0
56242	ZNF253	protein_coding	1.35932	8.96836	3.39591	0.00202738	0.0354135	-1.55237	0	0
3725	JUN	protein_coding	1.35676	9.06578	3.15353	0.00377398	0.0521551	-2.12789	1	0
23428	SLC7A8	protein_coding	1.35424	9.89925	1.52095	0.139261	0.412244	-5.28828	0	0
79370	BCL2L14	protein_coding	1.35384	6.09677	7.05449	1.00598e-07	5.83898e-05	7.83586	0	0
441478	NRARP	protein_coding	1.35355	8.027	2.89341	0.00721832	0.0789453	-2.72291	0	0
4071	TM4SF1	protein_coding	1.35227	11.8245	1.68386	0.103103	0.355711	-5.04761	0	0
6713	SQLE	protein_coding	1.35182	12.3515	2.82657	0.00849759	0.0876173	-2.87151	0	0
23530	NNT	protein_coding	1.34956	10.5121	1.6913	0.101659	0.354234	-5.03613	0	0
154141	MBOAT1	protein_coding	1.34781	10.8213	2.82994	0.0084281	0.0871363	-2.86404	0	0
4072	EPCAM	protein_coding	1.34743	15.4211	3.26358	0.00285153	0.043729	-1.86888	0	0
140711	TLDC2	protein_coding	1.34603	6.62115	3.69879	0.00091519	0.0220862	-0.809848	0	0
1366	CLDN7	protein_coding	1.34259	12.7307	2.40747	0.0227546	0.159425	-3.75632	0	0
2980	GUCA2A	protein_coding	1.33925	6.11296	2.69579	0.0116399	0.105637	-3.15663	0	0
7347	UCHL3	protein_coding	1.33712	12.8069	4.91608	3.31871e-05	0.00248443	2.32627	0	0
23474	ETHE1	protein_coding	1.33686	10.8974	4.45078	0.000119542	0.0059168	1.10969	0	0
23401	FRAT2	protein_coding	1.33218	6.81989	6.47264	4.70568e-07	0.000136995	6.37414	0	0
3930	LBR	protein_coding	1.32872	12.12	5.55041	5.77334e-06	0.000725266	3.99033	0	0
146456	TMED6	protein_coding	1.32774	5.76971	3.09055	0.00442389	0.0584151	-2.27427	0	0
6549	SLC9A2	protein_coding	1.32519	7.45061	2.33545	0.0267548	0.175411	-3.89932	0	0
9032	TM4SF5	protein_coding	1.3247	5.60011	3.91811	0.000509168	0.0149454	-0.259227	0	0
793	CALB1	protein_coding	1.3218	7.13131	1.63356	0.113321	0.372746	-5.12407	0	0
5140	PDE3B	protein_coding	1.32069	8.48398	2.33169	0.0269805	0.17634	-3.90671	0	0
7538	ZFP36	protein_coding	1.31833	10.7483	2.32546	0.0273583	0.177082	-3.91895	0	0
5362	PLXNA2	protein_coding	1.31759	6.48866	3.99276	0.00041636	0.0131891	-0.0697518	0	0
1087	CEACAM7	protein_coding	1.31695	5.32594	3.1154	0.00415565	0.0557562	-2.21669	0	0
64065	PERP	protein_coding	1.31648	11.1247	3.47887	0.00163359	0.031313	-1.35133	0	0
54346	UNC93A	protein_coding	1.31309	5.58038	3.15457	0.00376404	0.0520635	-2.12546	0	0
79366	HMGN5	protein_coding	1.31295	8.95415	2.66221	0.0126063	0.11116	-3.22856	0	0
6533	SLC6A6	protein_coding	1.30851	10.2132	3.68996	0.0009369	0.0224917	-0.831813	0	0
2120	ETV6	protein_coding	1.30835	10.6051	3.77187	0.000753415	0.0192457	-0.627452	1	0
201799	TMEM154	protein_coding	1.30806	6.83409	2.66426	0.0125453	0.110904	-3.2242	0	0
5295	PIK3R1	protein_coding	1.29988	9.59039	4.16811	0.000258847	0.00987008	0.378677	0	1
401546	C9orf152	protein_coding	1.2947	6.33694	5.81897	2.765e-06	0.000448793	4.69096	0	0
121227	LRIG3	protein_coding	1.29437	8.55917	2.61808	0.0139906	0.118761	-3.32232	0	0
4249	MGAT5	protein_coding	1.29378	11.833	2.81192	0.00880506	0.0895197	-2.90382	0	0
8792	TNFRSF11A	protein_coding	1.29162	6.25709	3.10696	0.00424497	0.0567057	-2.23627	0	0
29	ABR	protein_coding	1.29069	9.75181	4.99269	2.68612e-05	0.0021896	2.52735	0	0
5337	PLD1	protein_coding	1.28765	7.37926	4.38681	0.000142461	0.00656501	0.943528	0	0
5644	PRSS1	protein_coding	1.2827	6.10164	3.0174	0.00531275	0.0657942	-2.44249	0	0
79905	TMC7	protein_coding	1.28248	8.29824	3.07699	0.00457714	0.0595695	-2.3056	0	0
284371	ZNF841	protein_coding	1.28183	8.85418	3.04021	0.00501878	0.0632643	-2.39024	1	0
100008586	GAGE12F	protein_coding	1.27862	5.22876	1.67446	0.104952	0.359128	-5.06204	0	0
414	ARSD	protein_coding	1.27827	7.67894	3.83069	0.000643803	0.0173392	-0.479826	0	0
960	CD44	protein_coding	1.2755	11.5877	1.57649	0.12592	0.393677	-5.20852	0	0
8407	TAGLN2	protein_coding	1.2714	10.8281	4.3985	0.000137969	0.00645534	0.97387	0	0
144811	LACC1	protein_coding	1.26799	9.23698	2.91712	0.00681004	0.0765806	-2.66976	0	0
5550	PREP	protein_coding	1.26321	10.8919	3.63729	0.00107719	0.024035	-0.962452	0	0
2037	EPB41L2	protein_coding	1.26279	11.1977	1.90752	0.0665493	0.284416	-4.68525	0	0
6382	SDC1	protein_coding	1.2554	8.87811	4.1051	0.000307176	0.0109785	0.217043	0	0
474	ATOH1	protein_coding	1.25439	5.17972	3.30265	0.00257949	0.040926	-1.77598	1	0
5287	PIK3C2B	protein_coding	1.25406	7.61319	4.87267	3.74119e-05	0.00270147	2.21237	0	0
6286	S100P	protein_coding	1.25037	6.1892	4.34404	0.000160156	0.00715634	0.832669	0	0
80115	BAIAP2L2	protein_coding	1.25026	7.43588	4.33852	0.000162595	0.00718073	0.818367	0	0
3009	HIST1H1B	protein_coding	1.24894	6.65411	4.30756	0.000176959	0.00765472	0.738247	0	0
10053	AP1M2	protein_coding	1.24625	10.2618	3.06459	0.00472176	0.0608586	-2.3342	0	0
3429	IFI27	protein_coding	1.2453	10.1141	0.982681	0.334011	0.628807	-5.92938	0	0
55195	C14orf105	protein_coding	1.24322	5.52574	2.90035	0.00709652	0.0782195	-2.70738	0	0
3958	LGALS3	protein_coding	1.24292	12.15	2.44559	0.0208658	0.151564	-3.67948	0	0
961	CD47	protein_coding	1.23958	11.1147	2.57077	0.0156307	0.12607	-3.42178	0	0
285704	RGMB	protein_coding	1.23828	7.69526	2.33033	0.0270624	0.176486	-3.90938	0	0
7855	FZD5	protein_coding	1.23691	8.54858	4.71534	5.77401e-05	0.00358834	1.80007	0	0
445	ASS1	protein_coding	1.23689	12.192	2.08658	0.0459618	0.234946	-4.37036	0	0
10809	STARD10	protein_coding	1.23577	8.56794	5.60418	4.98059e-06	0.000643303	4.13091	0	0
91860	CALML4	protein_coding	1.23566	8.27544	5.93747	2.00089e-06	0.00035797	4.99869	0	0
6768	ST14	protein_coding	1.23404	10.58	2.9401	0.00643518	0.074045	-2.61802	0	0
5412	UBL3	protein_coding	1.23301	11.1405	4.06448	0.000342944	0.0117569	0.113118	0	0
9375	TM9SF2	protein_coding	1.23279	13.9421	4.07633	0.000332106	0.0115145	0.14341	0	0
1728	NQO1	protein_coding	1.23208	13.9653	2.49713	0.0185405	0.141398	-3.57435	0	0
100129842	ZNF737	protein_coding	1.2272	7.34378	3.127	0.0040358	0.0547398	-2.18973	0	0
79084	WDR77	protein_coding	1.22659	10.2103	4.38086	0.000144801	0.00660644	0.928101	0	0
166824	RASSF6	protein_coding	1.22538	6.81959	3.29759	0.00261329	0.0411419	-1.78805	0	0
55613	MTMR8	protein_coding	1.22314	6.58392	4.2431	0.000211017	0.00852482	0.571751	0	0
54866	PPP1R14D	protein_coding	1.22085	6.17767	3.41102	0.00194939	0.0344781	-1.51588	0	0
126353	MISP	protein_coding	1.21659	8.82116	2.97595	0.00588925	0.0701006	-2.53691	0	0
54997	TESC	protein_coding	1.21453	7.64824	2.7564	0.010068	0.0975401	-3.02542	0	0
51752	ERAP1	protein_coding	1.21337	9.8792	2.98345	0.00578062	0.069341	-2.51986	0	0
6519	SLC3A1	protein_coding	1.21206	5.5814	3.55909	0.00132384	0.0273122	-1.15519	0	0
53335	BCL11A	protein_coding	1.20939	6.62159	3.41184	0.00194526	0.0344394	-1.51391	0	0
8339	HIST1H2BG	protein_coding	1.20879	7.79391	3.08294	0.0045093	0.0591514	-2.29186	0	0
6035	RNASE1	protein_coding	1.20726	6.04642	3.22058	0.00318283	0.0468991	-1.97057	0	0
3709	ITPR2	protein_coding	1.20428	8.68551	2.07743	0.0468587	0.237807	-4.38696	0	0
11227	GALNT5	protein_coding	1.20427	8.85679	1.25195	0.22074	0.519182	-5.6395	0	0
6778	STAT6	protein_coding	1.20346	10.7038	2.87946	0.0074693	0.0808704	-2.75408	1	0
8165	AKAP1	protein_coding	1.20315	8.89468	6.52912	4.04497e-07	0.000127912	6.51771	0	0
8824	CES2	protein_coding	1.20259	9.9321	2.34871	0.0259738	0.172074	-3.87322	0	0
1997	ELF1	protein_coding	1.20176	13.361	4.79332	4.65683e-05	0.00318697	2.00432	1	0
80139	ZNF703	protein_coding	1.19773	9.39887	4.53955	9.36776e-05	0.00505179	1.34083	0	0
284422	SMIM24	protein_coding	1.19661	6.33692	1.90188	0.0673104	0.28637	-4.69481	0	0
1308	COL17A1	protein_coding	1.19547	7.24074	2.25939	0.0316651	0.192207	-4.04718	0	0
54621	VSIG10	protein_coding	1.19337	9.16131	4.13902	0.000280149	0.0103385	0.303985	0	0
2188	FANCF	protein_coding	1.19222	9.44828	4.44061	0.000122923	0.00601209	1.08326	0	0
9645	MICAL2	protein_coding	1.18961	10.3172	2.76953	0.00975484	0.0957208	-2.99679	0	0
57121	LPAR5	protein_coding	1.18731	7.2089	3.44834	0.00176906	0.0329372	-1.42554	0	0
729447	GAGE2A	protein_coding	1.18692	5.06191	1.46557	0.153681	0.434729	-5.36539	0	0
22977	AKR7A3	protein_coding	1.1863	7.68457	4.28835	0.000186497	0.00788142	0.688579	0	0
4938	OAS1	protein_coding	1.18453	7.33351	3.0417	0.00500016	0.0632022	-2.38683	0	0
54020	SLC37A1	protein_coding	1.18369	7.9717	4.04368	0.000362813	0.0121209	0.0600047	0	0
344787	ZNF860	protein_coding	1.18219	7.47145	4.67627	6.43036e-05	0.00382919	1.69785	1	0
5359	PLSCR1	protein_coding	1.17919	8.75183	3.44273	0.00179509	0.0330559	-1.43914	1	0
1075	CTSC	protein_coding	1.17798	11.0302	3.41268	0.001941	0.0344394	-1.51187	0	0
7644	ZNF91	protein_coding	1.17748	11.0925	2.85662	0.00789806	0.0836848	-2.80493	1	0
2330	FMO5	protein_coding	1.1762	5.47307	4.37592	0.000146774	0.00667988	0.915279	0	0
3728	JUP	protein_coding	1.17227	11.1753	2.3574	0.0254729	0.1702	-3.85605	0	0
5268	SERPINB5	protein_coding	1.17109	9.9066	1.19608	0.241494	0.543464	-5.70485	0	0
80209	PROSER1	protein_coding	1.16989	11.8711	3.35857	0.00223319	0.0377153	-1.64221	0	0
23078	VWA8	protein_coding	1.16692	10.373	3.63044	0.00109687	0.0242091	-0.979391	0	0
5789	PTPRD	protein_coding	1.16663	5.26389	2.46378	0.0200164	0.147438	-3.64254	0	0
1528	CYB5A	protein_coding	1.16488	9.90359	4.077	0.000331502	0.0115145	0.14513	0	0
58985	IL22RA1	protein_coding	1.1588	6.90361	3.58056	0.00125113	0.0264062	-1.10242	0	0
64078	SLC28A3	protein_coding	1.15293	5.17688	3.04338	0.00497915	0.0630779	-2.38296	0	0
79949	PLEKHS1	protein_coding	1.15132	5.58153	2.46152	0.0201198	0.147976	-3.64713	0	0
768	CA9	protein_coding	1.14935	6.29411	1.96612	0.0590669	0.269489	-4.58453	0	0
4862	NPAS2	protein_coding	1.14859	8.32572	4.07516	0.000333161	0.0115293	0.140419	1	0
9368	SLC9A3R1	protein_coding	1.14575	10.1807	3.34674	0.00230251	0.0384237	-1.6706	0	0
2919	CXCL1	protein_coding	1.14502	5.67647	3.18192	0.0035118	0.0499283	-2.06145	0	0
79365	BHLHE41	protein_coding	1.14491	7.06725	2.12269	0.0425711	0.225278	-4.30435	0	0
7494	XBP1	protein_coding	1.14251	9.97607	3.66804	0.000992977	0.0230262	-0.886255	1	0
222484	LNX2	protein_coding	1.14194	10.7138	4.27315	0.000194401	0.00814045	0.649312	0	0
6819	SULT1C2	protein_coding	1.14183	6.00975	3.42427	0.00188341	0.0337103	-1.48385	0	0
9966	TNFSF15	protein_coding	1.14054	7.8138	1.96694	0.0589671	0.269301	-4.5831	0	0
91768	CABLES1	protein_coding	1.14018	7.50554	2.72854	0.010764	0.101087	-3.08593	0	0
59348	ZNF350	protein_coding	1.13671	6.95568	2.42635	0.0218002	0.155579	-3.71835	1	0
3295	HSD17B4	protein_coding	1.13318	12.3842	5.96055	1.87892e-06	0.00035797	5.05851	0	0
5318	PKP2	protein_coding	1.13107	13.0876	2.68793	0.0118595	0.10673	-3.1735	0	0
8529	CYP4F2	protein_coding	1.13098	5.97694	3.3081	0.00254361	0.0405306	-1.76299	0	0
79853	TM4SF20	protein_coding	1.13098	5.39447	1.65885	0.108084	0.364808	-5.08587	0	0
92840	REEP6	protein_coding	1.12893	8.63005	2.97516	0.00590075	0.0701006	-2.53869	0	0
253782	CERS6	protein_coding	1.12326	12.586	4.14833	0.000273149	0.0101619	0.327882	0	0
26578	OSTF1	protein_coding	1.12311	12.1505	3.52341	0.00145388	0.0290475	-1.24265	0	0
51304	ZDHHC3	protein_coding	1.12309	8.69011	6.04845	1.47921e-06	0.000298135	5.28598	0	0
4082	MARCKS	protein_coding	1.12148	9.68623	2.34997	0.0259006	0.172055	-3.87073	0	0
3959	LGALS3BP	protein_coding	1.12095	12.7273	2.02468	0.0523345	0.25333	-4.48159	0	0
5095	PCCA	protein_coding	1.11963	9.98889	3.6399	0.00106979	0.0239865	-0.955997	0	0
6653	SORL1	protein_coding	1.11848	10.6765	1.64712	0.110487	0.367798	-5.10364	0	0
84419	C15orf48	protein_coding	1.11752	5.63524	3.90226	0.000531337	0.0153952	-0.299325	0	0
84067	FAM160A2	protein_coding	1.11683	8.78664	8.72692	1.49303e-09	2.282e-06	11.786	0	0
160851	DGKH	protein_coding	1.115	8.30821	3.6132	0.00114797	0.0248185	-1.02198	0	0
376267	RAB15	protein_coding	1.11328	7.48804	4.19268	0.0002421	0.00939749	0.441869	0	0
5645	PRSS2	protein_coding	1.11271	7.20088	3.17855	0.00354204	0.0501657	-2.06937	0	0
56172	ANKH	protein_coding	1.1106	10.3385	2.71218	0.0111936	0.103212	-3.12131	0	0
8309	ACOX2	protein_coding	1.10875	5.79376	3.25914	0.00288414	0.044045	-1.87941	0	0
23443	SLC35A3	protein_coding	1.10377	11.6169	4.39704	0.000138522	0.00646469	0.970085	0	0
5611	DNAJC3	protein_coding	1.10361	12.076	2.9846	0.00576423	0.0692349	-2.51726	0	0
5924	RASGRF2	protein_coding	1.10259	6.92001	2.08852	0.0457733	0.234522	-4.36682	0	0
4643	MYO1E	protein_coding	1.10222	10.9932	2.46766	0.019839	0.14674	-3.63462	0	0
5058	PAK1	protein_coding	1.10186	11.1524	4.775	4.89814e-05	0.00327871	1.95633	0	1
644943	RASSF10	protein_coding	1.10113	6.43353	3.02928	0.00515756	0.064328	-2.41528	0	0
4646	MYO6	protein_coding	1.0998	11.5083	2.92206	0.00672775	0.0759345	-2.65866	0	0
388564	TMEM238	protein_coding	1.09926	8.12568	3.13467	0.0039584	0.0538982	-2.17188	0	0
7368	UGT8	protein_coding	1.09909	11.8279	3.30968	0.00253331	0.0404733	-1.75923	0	0
3760	KCNJ3	protein_coding	1.09824	5.27596	2.53385	0.017032	0.133555	-3.49861	0	0
95	ACY1	protein_coding	1.09803	8.35487	5.94796	1.94448e-06	0.00035797	5.02589	0	0
23303	KIF13B	protein_coding	1.09595	8.97948	5.68901	3.94643e-06	0.00055253	4.35242	0	0
2549	GAB1	protein_coding	1.09529	7.40984	3.19181	0.00342469	0.0492645	-2.03826	0	0
6319	SCD	protein_coding	1.09519	14.9202	3.11724	0.00413638	0.0556605	-2.21241	0	0
8802	SUCLG1	protein_coding	1.09403	9.84843	3.18321	0.00350037	0.0498949	-2.05844	0	0
567	B2M	protein_coding	1.09389	13.9495	2.12517	0.0423465	0.224928	-4.29978	0	0
10103	TSPAN1	protein_coding	1.09246	8.80492	1.49974	0.14465	0.420428	-5.31811	0	0
26499	PLEK2	protein_coding	1.0914	11.7555	2.97512	0.00590128	0.0701006	-2.53878	0	0
8694	DGAT1	protein_coding	1.0875	9.72228	3.35795	0.00223674	0.0377406	-1.64369	0	0
91464	ISX	protein_coding	1.08729	5.09972	4.26311	0.000199802	0.00823498	0.623395	1	0
2706	GJB2	protein_coding	1.08586	7.13738	2.79666	0.00913638	0.0918183	-2.93736	0	0
27283	TINAG	protein_coding	1.08283	5.47311	3.74526	0.000808784	0.0201548	-0.693982	0	0
729422	GAGE12C	protein_coding	1.08251	5.32285	1.52282	0.138794	0.411714	-5.28564	0	0
57462	KIAA1161	protein_coding	1.08075	8.50022	3.31768	0.00248162	0.0400139	-1.74011	0	0
23475	QPRT	protein_coding	1.08055	9.50479	2.94454	0.00636509	0.0736078	-2.60801	0	0
3638	INSIG1	protein_coding	1.08018	10.5609	3.12301	0.00407659	0.0551392	-2.199	0	0
594	BCKDHB	protein_coding	1.07926	9.35677	3.36107	0.0022188	0.0375761	-1.63621	0	0
8100	IFT88	protein_coding	1.07898	9.05965	3.98601	0.00042402	0.0132486	-0.0869268	0	0
401409	RAB19	protein_coding	1.07789	6.3866	5.18538	1.57806e-05	0.00146177	3.03333	0	0
80820	EEPD1	protein_coding	1.07776	7.4068	3.10402	0.00427652	0.0570442	-2.24309	0	0
29880	ALG5	protein_coding	1.07659	8.82426	3.48142	0.00162274	0.0312304	-1.34512	0	0
81932	HDHD3	protein_coding	1.07641	7.87896	5.45744	7.4553e-06	0.000876523	3.74698	0	0
9603	NFE2L3	protein_coding	1.0752	11.5191	1.88386	0.0697943	0.292134	-4.72524	1	0
6505	SLC1A1	protein_coding	1.07324	8.12775	1.69811	0.100352	0.352546	-5.0256	0	0
64420	SUSD1	protein_coding	1.07164	8.53954	2.70119	0.0114908	0.104901	-3.14499	0	0
282809	POC1B	protein_coding	1.07103	9.84892	4.73809	5.42303e-05	0.00352708	1.85963	0	0
22877	MLXIP	protein_coding	1.07087	9.48145	4.40599	0.000135167	0.00638108	0.993305	1	0
645051	GAGE13	protein_coding	1.07079	5.157	1.48833	0.147618	0.424698	-5.334	0	0
729408	GAGE2D	protein_coding	1.07073	5.10784	1.38081	0.178042	0.468907	-5.47866	0	0
8416	ANXA9	protein_coding	1.06831	9.26055	1.50314	0.143773	0.419094	-5.31334	0	0
25840	METTL7A	protein_coding	1.0682	8.11456	2.0406	0.0506247	0.247706	-4.45321	0	0
114804	RNF157	protein_coding	1.06732	7.8845	1.95623	0.060275	0.272292	-4.60168	0	0
124976	SPNS2	protein_coding	1.06673	8.28352	1.69392	0.101154	0.35325	-5.03208	0	0
2264	FGFR4	protein_coding	1.06649	7.4187	3.99756	0.000410997	0.013087	-0.0575362	0	0
196410	METTL7B	protein_coding	1.06513	10.9558	1.88167	0.0701018	0.292927	-4.72892	0	0
84263	HSDL2	protein_coding	1.06492	12.289	4.40552	0.000135338	0.00638108	0.992105	0	0
51316	PLAC8	protein_coding	1.06281	8.13007	1.31962	0.197435	0.493816	-5.55676	0	0
9991	PTBP3	protein_coding	1.06213	13.8152	4.20509	0.000234055	0.00919229	0.473804	0	0
51196	PLCE1	protein_coding	1.06103	7.12712	1.72634	0.0950838	0.343683	-4.98155	0	0
4257	MGST1	protein_coding	1.06039	8.56324	2.7381	0.0105203	0.100028	-3.06521	0	0
55667	DENND4C	protein_coding	1.05972	11.2256	3.70113	0.000909531	0.0219785	-0.804037	0	0
10418	SPON1	protein_coding	1.05504	6.23144	1.58714	0.123485	0.389505	-5.19295	0	0
9144	SYNGR2	protein_coding	1.05489	10.8329	4.59299	8.08746e-05	0.00456406	1.48023	0	0
26020	LRP10	protein_coding	1.05238	7.83944	4.51816	9.93513e-05	0.00523621	1.28507	0	0
6595	SMARCA2	protein_coding	1.05149	8.94518	2.49523	0.0186218	0.141778	-3.57825	0	0
401474	SAMD12	protein_coding	1.05076	7.97973	3.26972	0.00280705	0.0433368	-1.85432	0	0
30811	HUNK	protein_coding	1.04959	7.17062	1.71338	0.0974715	0.348077	-5.00184	0	1
23231	SEL1L3	protein_coding	1.04908	11.3711	3.44123	0.00180213	0.0330859	-1.44279	0	0
131096	KCNH8	protein_coding	1.04849	6.19553	2.39079	0.0236288	0.163107	-3.78968	0	0
747	DAGLA	protein_coding	1.04808	7.55572	4.76965	4.97101e-05	0.00330338	1.9423	0	0
57600	FNIP2	protein_coding	1.04672	7.54564	3.61923	0.00112985	0.0246103	-1.0071	0	1
563	AZGP1	protein_coding	1.04537	7.06227	3.53798	0.00139934	0.0283595	-1.20697	0	0
54858	PGPEP1	protein_coding	1.04535	8.59949	3.99386	0.000415134	0.013173	-0.066973	0	0
57568	SIPA1L2	protein_coding	1.04293	7.02741	1.96555	0.0591358	0.269737	-4.58552	0	0
2110	ETFDH	protein_coding	1.04291	8.18112	3.2342	0.00307405	0.045913	-1.93842	0	0
150864	FAM117B	protein_coding	1.04157	11.366	3.89265	0.00054523	0.0156987	-0.323606	0	0
3157	HMGCS1	protein_coding	1.0378	11.8601	3.10963	0.00421646	0.0564071	-2.23007	0	0
4642	MYO1D	protein_coding	1.03665	12.3191	1.93536	0.0628974	0.276246	-4.63769	0	0
1601	DAB2	protein_coding	1.03578	7.01697	1.94959	0.0610992	0.273122	-4.61318	0	0
3417	IDH1	protein_coding	1.03576	10.9764	4.03986	0.000366584	0.0121803	0.0502551	0	0
6469	SHH	protein_coding	1.03368	6.13564	4.78257	4.79704e-05	0.00323563	1.97614	0	0
4179	CD46	protein_coding	1.03224	12.7256	3.61291	0.00114884	0.0248185	-1.02269	0	0
83879	CDCA7	protein_coding	1.03205	9.70687	1.92295	0.0645024	0.280527	-4.65895	0	0
29899	GPSM2	protein_coding	1.0307	12.2304	2.17601	0.0379703	0.21174	-4.20538	0	0
80830	APOL6	protein_coding	1.02829	8.54779	3.19015	0.00343917	0.0493181	-2.04215	0	0
4582	MUC1	protein_coding	1.02739	6.38445	1.77452	0.0866314	0.326348	-4.90503	0	0
8492	PRSS12	protein_coding	1.02727	7.09903	2.21044	0.0352421	0.203711	-4.14057	0	0
9534	ZNF254	protein_coding	1.02609	7.93093	2.69007	0.0117993	0.106449	-3.1689	1	0
23555	TSPAN15	protein_coding	1.02406	8.45882	5.33881	1.0336e-05	0.0011249	3.43602	0	0
4035	LRP1	protein_coding	1.02339	7.47702	2.26649	0.0311749	0.190656	-4.03353	0	0
23670	TMEM2	protein_coding	1.02309	10.4342	2.1097	0.0437642	0.228294	-4.32819	0	0
64798	DEPTOR	protein_coding	1.02077	6.4842	2.85198	0.00798788	0.0841737	-2.81523	0	0
2635	GBP3	protein_coding	1.01908	8.58352	1.75608	0.0897886	0.332915	-4.93452	0	0
79956	ERMP1	protein_coding	1.01897	11.339	2.4535	0.0204921	0.149633	-3.66342	0	0
23446	SLC44A1	protein_coding	1.01842	11.8679	4.11677	0.000297605	0.010766	0.246921	0	0
149466	C1orf210	protein_coding	1.01749	7.06409	5.93865	1.99445e-06	0.00035797	5.00175	0	0
55876	GSDMB	protein_coding	1.01328	7.29498	3.5319	0.00142185	0.0285945	-1.22187	0	0
9175	MAP3K13	protein_coding	1.01202	7.31241	4.27885	0.000191397	0.0080514	0.664045	0	1
3759	KCNJ2	protein_coding	1.01145	4.80774	4.08126	0.000327696	0.0114761	0.156021	0	0
3815	KIT	protein_coding	1.01023	4.80283	1.9746	0.0580473	0.267077	-4.56977	0	0
7172	TPMT	protein_coding	1.01005	11.4287	3.94396	0.00047494	0.0142567	-0.193729	0	0
51	ACOX1	protein_coding	1.00834	11.1071	3.74271	0.000814308	0.0202465	-0.700366	0	0
91703	ACY3	protein_coding	1.00751	7.33203	2.95532	0.00619773	0.0722189	-2.58364	0	0
729396	GAGE12J	protein_coding	1.00717	5.73258	1.37403	0.180113	0.47183	-5.48746	0	0
645037	GAGE2B	protein_coding	1.00626	6.23601	1.27809	0.211503	0.508971	-5.608	0	0
4583	MUC2	NA	1.00568	6.02223	2.00986	0.0539711	0.257634	-4.50785	0	0
1992	SERPINB1	protein_coding	1.00511	12.2474	3.60754	0.00116526	0.0250846	-1.03596	0	0
284417	TMEM150B	protein_coding	1.00498	5.63589	3.95955	0.0004554	0.0138516	-0.154172	0	0
80853	KDM7A	protein_coding	1.00476	10.22	1.89238	0.0686099	0.289693	-4.71088	0	0
64772	ENGASE	protein_coding	1.00242	7.80362	3.96412	0.000449823	0.0137733	-0.14257	0	0
132158	GLYCTK	protein_coding	1.00217	6.59955	5.28618	1.19499e-05	0.0012453	3.29793	0	1
2564	GABRE	protein_coding	1.00179	7.33667	1.60388	0.119737	0.383415	-5.1683	0	0
7168	TPM1	protein_coding	1.00137	8.56378	3.52168	0.00146049	0.0291334	-1.24688	0	0
83548	COG3	protein_coding	0.999639	10.0261	3.87753	0.000567828	0.0161466	-0.361797	0	0
54414	SIAE	protein_coding	0.996734	10.3204	1.89481	0.0682755	0.288734	-4.70677	0	0
54458	PRR13	protein_coding	0.996694	10.9754	4.42563	0.000128081	0.00622235	1.04431	0	0
23218	NBEAL2	protein_coding	0.99605	7.52799	6.71728	2.44925e-07	9.46299e-05	6.99348	0	0
5174	PDZK1	protein_coding	0.995569	6.53178	1.6008	0.120419	0.384908	-5.17285	0	0
3209	HOXA13	protein_coding	0.995068	8.39037	1.46402	0.154102	0.435095	-5.36752	0	0
2169	FABP2	protein_coding	0.993744	4.99588	2.85563	0.00791708	0.0837895	-2.80712	0	0
8204	NRIP1	protein_coding	0.993688	11.0791	2.93308	0.00654753	0.0747282	-2.63384	0	0
10565	ARFGEF1	protein_coding	0.993039	11.3925	3.38835	0.00206751	0.0358752	-1.57059	0	0
145773	FAM81A	protein_coding	0.992861	7.2755	3.45497	0.00173876	0.0325414	-1.40946	0	0
55020	TTC38	protein_coding	0.992051	8.7854	3.48615	0.00160284	0.030945	-1.33362	0	0
7037	TFRC	protein_coding	0.990399	13.9848	3.7126	0.000882213	0.0214313	-0.775457	0	0
152503	SH3D19	protein_coding	0.989483	10.673	4.3618	0.000152558	0.00689179	0.878685	0	0
253832	ZDHHC20	protein_coding	0.988095	12.9274	3.80675	0.000686398	0.018088	-0.540001	0	0
3732	CD82	protein_coding	0.986752	7.79809	2.30999	0.028316	0.18058	-3.94919	0	0
79784	MYH14	protein_coding	0.986426	9.20376	3.3519	0.00227198	0.0380552	-1.6582	0	0
90333	ZNF468	protein_coding	0.985393	11.2323	2.95753	0.00616403	0.0720261	-2.57865	1	0
171392	ZNF675	protein_coding	0.984213	9.13195	2.74259	0.0104075	0.099432	-3.05546	0	0
55614	KIF16B	protein_coding	0.982335	10.0175	2.90826	0.00695993	0.0776	-2.68964	0	0
3965	LGALS9	protein_coding	0.981943	6.05584	2.56261	0.0159308	0.127636	-3.43881	0	0
26	AOC1	protein_coding	0.98077	6.63673	4.54363	9.26327e-05	0.00504147	1.35147	0	0
128866	CHMP4B	protein_coding	0.97949	13.3598	4.25144	0.00020627	0.00836989	0.593269	0	0
25791	NGEF	protein_coding	0.978749	6.57397	5.95431	1.91112e-06	0.00035797	5.04235	0	0
57156	TMEM63C	protein_coding	0.976532	6.2781	2.83168	0.00839266	0.0870087	-2.86021	0	0
94122	SYTL5	protein_coding	0.975946	5.78478	2.15833	0.0394439	0.21621	-4.23838	0	0
1717	DHCR7	protein_coding	0.975537	12.736	3.4733	0.00165755	0.0316019	-1.3649	0	0
27333	GOLIM4	protein_coding	0.975275	12.851	2.31293	0.0281315	0.179902	-3.94345	0	0
134285	TMEM171	protein_coding	0.972478	8.12011	1.58407	0.124182	0.390673	-5.19744	0	0
2628	GATM	protein_coding	0.97166	5.36921	2.41946	0.022144	0.156933	-3.73222	0	0
92235	DUSP27	protein_coding	0.970296	5.53044	2.0876	0.0458633	0.234588	-4.36851	0	0
64328	XPO4	protein_coding	0.968303	10.9741	3.66003	0.00101428	0.0233411	-0.906124	0	0
219402	MTIF3	protein_coding	0.967395	8.74483	3.94157	0.000478008	0.0142787	-0.19979	0	0
53841	CDHR5	protein_coding	0.964461	6.41435	3.80989	0.000680651	0.0180142	-0.532104	0	0
2166	FAAH	protein_coding	0.962396	7.16535	5.44213	7.776e-06	0.000908407	3.70689	0	0
148213	ZNF681	protein_coding	0.961415	6.34275	2.66409	0.0125503	0.110904	-3.22455	1	0
55089	SLC38A4	protein_coding	0.961025	6.19322	1.76349	0.0885083	0.330248	-4.9227	0	0
85462	FHDC1	protein_coding	0.960853	7.12737	2.36907	0.0248141	0.168061	-3.83293	0	0
57579	FAM135A	protein_coding	0.959779	8.94897	2.37108	0.024702	0.167614	-3.82893	0	0
4217	MAP3K5	protein_coding	0.958953	9.02375	1.91696	0.0652906	0.282295	-4.66918	0	1
143	PARP4	protein_coding	0.955095	13.9498	2.80636	0.00892457	0.0902346	-2.91606	0	0
80055	PGAP1	protein_coding	0.954215	9.0533	2.00813	0.0541644	0.258101	-4.5109	0	0
4907	NT5E	protein_coding	0.952122	10.586	1.01811	0.317168	0.614209	-5.89492	0	0
81563	C1orf21	protein_coding	0.951013	6.85522	2.59183	0.0148797	0.122919	-3.37764	0	0
338557	FFAR4	protein_coding	0.950169	5.0414	2.83905	0.00824353	0.0859548	-2.8439	0	0
27286	SRPX2	protein_coding	0.948834	5.77443	1.55672	0.130542	0.400892	-5.23718	0	0
10	NAT2	protein_coding	0.948704	5.67089	3.31232	0.0025161	0.0403366	-1.75291	0	0
5017	OVOL1	protein_coding	0.948144	6.62154	3.91085	0.000519197	0.0151634	-0.277581	0	0
11320	MGAT4A	protein_coding	0.947658	8.88749	1.88739	0.0693026	0.291226	-4.71931	0	0
9545	RAB3D	protein_coding	0.946501	8.34585	2.58074	0.015271	0.124739	-3.40092	0	0
4547	MTTP	protein_coding	0.945579	5.12533	1.63776	0.112437	0.371569	-5.11776	0	0
123036	TC2N	protein_coding	0.945241	10.2178	2.01713	0.0531623	0.256053	-4.49498	0	0
26751	SH3YL1	protein_coding	0.943394	8.70866	5.75388	3.30389e-06	0.000484774	4.52154	0	0
64919	BCL11B	protein_coding	0.943125	6.08565	4.87624	3.70452e-05	0.00268556	2.22173	1	0
10509	SEMA4B	protein_coding	0.942643	7.39996	3.83724	0.000632604	0.0171636	-0.463339	0	0
1829	DSG2	protein_coding	0.941554	14.5275	3.2712	0.00279643	0.0432456	-1.85081	0	0
10924	SMPDL3A	protein_coding	0.941485	7.27998	2.7592	0.0100006	0.0972024	-3.01934	0	0
85444	LRRCC1	protein_coding	0.939748	10.7903	3.11744	0.0041343	0.0556605	-2.21194	0	0
839	CASP6	protein_coding	0.939358	9.94219	3.41183	0.00194533	0.0344394	-1.51394	0	0
171425	CLYBL	protein_coding	0.939144	8.23338	1.96383	0.0593447	0.270135	-4.58851	0	0
11187	PKP3	protein_coding	0.938262	7.58913	5.64958	4.3971e-06	0.000584824	4.24951	0	0
114569	MAL2	protein_coding	0.938244	12.0644	2.97266	0.00593737	0.0704381	-2.54436	0	0
159195	USP54	protein_coding	0.937173	9.21122	5.66744	4.18683e-06	0.000576514	4.29614	0	0
5827	PXMP2	protein_coding	0.934844	9.11309	3.9875	0.000422315	0.0132405	-0.0831313	0	0
430	ASCL2	protein_coding	0.934784	6.8341	3.68058	0.00096051	0.0227669	-0.855125	1	0
788	SLC25A20	protein_coding	0.93476	7.13106	3.8602	0.000594855	0.0165307	-0.405515	0	0
955	ENTPD6	protein_coding	0.930862	8.82227	4.74536	5.31536e-05	0.00346936	1.87868	0	0
1040	CDS1	protein_coding	0.930792	10.2326	1.91638	0.0653668	0.282329	-4.67016	0	0
127294	MYOM3	protein_coding	0.929126	6.0719	3.43607	0.00182648	0.033366	-1.45528	0	0
5139	PDE3A	protein_coding	0.928519	4.73773	1.67239	0.105363	0.359729	-5.06521	0	0
1469	CST1	protein_coding	0.926944	5.93471	0.903705	0.373707	0.663349	-6.00209	0	0
2059	EPS8	protein_coding	0.926676	12.5798	2.71341	0.0111607	0.103175	-3.11866	0	0
55349	CHDH	protein_coding	0.924427	6.86194	3.81325	0.000674566	0.0179308	-0.523671	0	0
8842	PROM1	protein_coding	0.923738	7.0126	1.154	0.258058	0.558152	-5.75231	0	0
7433	VIPR1	protein_coding	0.923615	6.24286	3.65295	0.00103347	0.0236346	-0.923676	0	0
23002	DAAM1	protein_coding	0.922696	8.87858	2.84971	0.0080323	0.0845212	-2.82028	0	0
140707	BRI3BP	protein_coding	0.922586	11.6689	3.90712	0.000524442	0.0152679	-0.287037	0	0
158219	TTC39B	protein_coding	0.922253	7.24786	2.92967	0.00660282	0.0751754	-2.64153	0	0
54836	BSPRY	protein_coding	0.921917	8.28992	2.1973	0.0362616	0.206673	-4.16538	0	0
7850	IL1R2	protein_coding	0.91957	5.65416	3.66315	0.00100593	0.023214	-0.898388	0	0
57556	SEMA6A	protein_coding	0.916991	5.87395	1.9129	0.0658288	0.28322	-4.67609	0	0
5243	ABCB1	protein_coding	0.916707	8.76457	0.816524	0.420955	0.700096	-6.07567	0	0
7114	TMSB4X	protein_coding	0.916309	15.0473	2.31696	0.0278806	0.179109	-3.93557	0	0
83935	TMEM133	protein_coding	0.916275	7.73759	2.07785	0.0468165	0.237659	-4.38619	0	0
219333	USP12	protein_coding	0.916008	12.0293	3.30572	0.00255919	0.0406743	-1.76866	0	0
3549	IHH	protein_coding	0.915186	5.5783	4.95129	3.01135e-05	0.0023394	2.41867	0	0
23382	AHCYL2	protein_coding	0.913349	8.83379	2.94818	0.00630816	0.0730416	-2.59979	0	0
57643	ZSWIM5	protein_coding	0.912551	7.29067	2.13106	0.0418175	0.223477	-4.28893	0	0
197259	MLKL	protein_coding	0.912371	9.78061	2.58977	0.0149515	0.123248	-3.38196	0	0
1244	ABCC2	protein_coding	0.912191	7.19139	0.945262	0.352449	0.643945	-5.96455	0	0
1962	EHHADH	protein_coding	0.911647	8.01928	2.58506	0.0151173	0.123962	-3.39185	0	0
55314	TMEM144	protein_coding	0.910786	7.04876	3.46933	0.00167479	0.0318955	-1.37454	0	0
3993	LLGL2	protein_coding	0.91061	8.93331	3.44448	0.00178693	0.0330403	-1.4349	0	0
7700	ZNF141	protein_coding	0.909259	7.12825	1.77861	0.0859441	0.325334	-4.89846	0	0
978	CDA	protein_coding	0.908737	6.98247	2.06608	0.0479914	0.240955	-4.40746	0	0
80824	DUSP16	protein_coding	0.908212	9.36907	2.77986	0.00951501	0.0941796	-2.97421	0	0
80746	TSEN2	protein_coding	0.903299	9.15722	3.39886	0.00201192	0.0353116	-1.54525	0	0
51727	CMPK1	protein_coding	0.902963	10.8008	4.3396	0.000162116	0.00718073	0.821158	0	0
7562	ZNF708	protein_coding	0.90217	8.50169	2.81975	0.00863937	0.0886212	-2.88655	0	0
1476	CSTB	protein_coding	0.900447	7.54651	4.48867	0.000107734	0.00551581	1.20826	0	0
5983	RFC3	protein_coding	0.897893	11.4177	3.09055	0.00442383	0.0584151	-2.27426	0	0
3664	IRF6	protein_coding	0.897671	8.76683	2.63098	0.0135719	0.116373	-3.295	1	0
843	CASP10	protein_coding	0.896712	6.50579	3.90472	0.000527833	0.015318	-0.293101	0	0
540	ATP7B	protein_coding	0.895648	6.5877	2.73688	0.010551	0.100216	-3.06785	0	0
8352	HIST1H3C	protein_coding	0.89463	4.8842	1.99175	0.0560315	0.262631	-4.53975	0	0
8609	KLF7	protein_coding	0.89368	7.62873	1.35772	0.185179	0.478226	-5.5085	1	0
2108	ETFA	protein_coding	0.893324	13.4531	4.56443	8.74836e-05	0.00483294	1.40571	0	0
1317	SLC31A1	protein_coding	0.89109	13.4859	3.8046	0.000690354	0.0181401	-0.545397	0	0
1509	CTSD	protein_coding	0.890971	12.6917	2.82254	0.00858106	0.0882699	-2.8804	0	0
80223	RAB11FIP1	protein_coding	0.890233	7.60819	3.10094	0.00430976	0.0573794	-2.25022	0	0
440138	ALG11	protein_coding	0.888357	9.31223	3.16466	0.00366908	0.0512956	-2.10189	0	0
84102	SLC41A2	protein_coding	0.886363	9.14083	2.48065	0.0192566	0.144177	-3.60811	0	0
10917	BTNL3	protein_coding	0.885737	5.24252	2.90992	0.00693172	0.0774267	-2.68593	0	0
51274	KLF3	protein_coding	0.88512	10.5385	4.5437	9.26149e-05	0.00504147	1.35165	1	0
66002	CYP4F12	protein_coding	0.883572	6.1371	3.17047	0.00361542	0.0508126	-2.0883	0	0
221416	C6orf223	protein_coding	0.883453	6.45769	3.43734	0.00182045	0.0333014	-1.45221	0	0
127262	TPRG1L	protein_coding	0.883292	10.4328	4.38257	0.000144123	0.00660644	0.932546	0	0
3382	ICA1	protein_coding	0.882887	8.33698	2.37941	0.0242434	0.16579	-3.81238	0	0
10079	ATP9A	protein_coding	0.880982	9.37476	1.36211	0.183803	0.476486	-5.50285	0	0
51114	ZDHHC9	protein_coding	0.880554	11.7632	3.03271	0.00511362	0.0639324	-2.40743	0	0
200634	KRTCAP3	protein_coding	0.879909	8.62776	2.08796	0.0458275	0.234588	-4.36784	0	0
51195	RAPGEFL1	protein_coding	0.879398	6.52317	3.32443	0.00243888	0.0397614	-1.724	0	0
27244	SESN1	protein_coding	0.879384	7.46808	2.67876	0.0121209	0.108464	-3.19317	0	0
132014	IL17RE	protein_coding	0.878078	6.68255	4.73279	5.50287e-05	0.00355381	1.84575	0	0
9475	ROCK2	protein_coding	0.877838	13.2901	2.85793	0.00787287	0.0835144	-2.80202	0	1
57107	PDSS2	protein_coding	0.877036	7.55754	3.09679	0.00435496	0.0577962	-2.25982	0	0
85315	PAQR8	protein_coding	0.876069	6.50523	4.27079	0.000195656	0.00817433	0.643226	0	0
1832	DSP	protein_coding	0.87587	13.7171	1.76539	0.088183	0.329603	-4.91967	0	0
113278	SLC52A3	protein_coding	0.874671	7.61878	2.65595	0.0127948	0.112282	-3.24193	0	0
79774	GRTP1	protein_coding	0.873398	7.17988	4.25791	0.000202662	0.00829694	0.609953	0	0
219988	PATL1	protein_coding	0.8725	13.1326	3.14898	0.00381765	0.0523314	-2.13851	0	0
79838	TMC5	protein_coding	0.872389	9.76974	1.45554	0.156419	0.438238	-5.37911	0	0
1718	DHCR24	protein_coding	0.870074	13.0756	3.70831	0.000892339	0.0216201	-0.786154	0	0
8368	HIST1H4L	protein_coding	0.86996	6.66975	1.90829	0.0664454	0.284206	-4.68394	0	0
55796	MBNL3	protein_coding	0.869448	8.79353	1.67651	0.104545	0.358136	-5.05889	0	0
23169	SLC35D1	protein_coding	0.869178	8.58728	2.92876	0.00661759	0.0752935	-2.64357	0	0
3291	HSD11B2	protein_coding	0.868619	6.45504	2.25903	0.0316904	0.192207	-4.04788	0	0
388	RHOB	protein_coding	0.868577	10.261	1.6218	0.115828	0.376348	-5.14168	0	0
2153	F5	protein_coding	0.868248	5.29518	1.84278	0.0757565	0.304237	-4.79377	0	0
199857	ALG14	protein_coding	0.868044	8.97038	4.40982	0.000133755	0.00637194	1.00325	0	0
2526	FUT4	protein_coding	0.866767	7.28202	1.9833	0.0570169	0.264725	-4.55456	0	0
256987	SERINC5	protein_coding	0.866442	11.7504	2.38193	0.0241058	0.165095	-3.80735	0	0
2729	GCLC	protein_coding	0.864805	8.64729	3.98916	0.000420432	0.013204	-0.0789202	0	0
23012	STK38L	protein_coding	0.864095	11.5106	2.36432	0.0250803	0.168696	-3.84235	0	1
675	BRCA2	protein_coding	0.863447	10.5228	2.60051	0.0145799	0.12122	-3.35937	0	0
326625	MMAB	protein_coding	0.862823	8.38045	5.17309	1.63249e-05	0.00148346	3.00106	0	0
150290	DUSP18	protein_coding	0.862155	6.79094	3.80118	0.00069668	0.018202	-0.553962	0	0
10564	ARFGEF2	protein_coding	0.860899	11.6549	3.99022	0.000419228	0.013204	-0.0762192	0	0
57480	PLEKHG1	protein_coding	0.85988	7.09284	2.16971	0.0384896	0.21321	-4.21716	0	0
442038	SULT1C3	protein_coding	0.859436	5.56843	2.92458	0.00668607	0.0757437	-2.65298	0	0
8313	AXIN2	protein_coding	0.859024	10.2807	1.15754	0.256636	0.557036	-5.74838	0	0
4758	NEU1	protein_coding	0.858708	7.10667	2.82228	0.00858652	0.0882766	-2.88098	0	0
55293	UEVLD	protein_coding	0.857511	10.6583	5.28098	1.21226e-05	0.00125321	3.28428	0	0
957	ENTPD5	protein_coding	0.857068	9.10542	3.0533	0.00485714	0.0621233	-2.36017	0	0
6737	TRIM21	protein_coding	0.853852	7.66984	4.06299	0.00034433	0.0117791	0.109315	0	0
51075	TMX2	protein_coding	0.85322	13.4527	3.7862	0.000725143	0.0187058	-0.591556	0	0
1512	CTSH	protein_coding	0.852233	9.98158	1.41627	0.167506	0.454135	-5.43199	0	0
51085	MLXIPL	protein_coding	0.85181	6.88769	2.28882	0.0296759	0.18589	-3.99036	1	0
2073	ERCC5	protein_coding	0.851416	10.3632	2.98526	0.00575473	0.0692226	-2.51574	0	0
387921	NHLRC3	protein_coding	0.851262	8.7304	2.91406	0.00686147	0.0769232	-2.67663	0	0
55905	RNF114	protein_coding	0.851156	12.6921	3.48902	0.00159082	0.0308477	-1.3266	0	0
9159	PCSK7	protein_coding	0.850347	9.06071	3.42989	0.00185608	0.0335002	-1.47025	0	0
158471	PRUNE2	protein_coding	0.850179	4.795	2.12989	0.0419218	0.223851	-4.29108	0	0
5801	PTPRR	protein_coding	0.850115	5.42567	3.59255	0.00121223	0.0257036	-1.0729	0	0
153562	MARVELD2	protein_coding	0.84862	11.2032	3.17101	0.00361048	0.0507821	-2.08703	0	0
9617	MTRF1	protein_coding	0.847922	9.02385	2.9428	0.00639241	0.0737619	-2.61193	0	0
27284	SULT1B1	protein_coding	0.847746	4.91539	2.98782	0.00571836	0.0689549	-2.50994	0	0
441234	ZNF716	protein_coding	0.846731	5.28645	1.77439	0.0866543	0.326348	-4.90525	0	0
79695	GALNT12	protein_coding	0.845877	9.22713	1.42957	0.163681	0.448909	-5.41421	0	0
83852	SETDB2	protein_coding	0.845828	8.58676	2.57684	0.0154105	0.125397	-3.40907	0	0
85379	KIAA1671	protein_coding	0.84551	7.45711	2.73572	0.0105804	0.100334	-3.07037	0	0
10497	UNC13B	protein_coding	0.844924	8.86923	2.32375	0.0274626	0.177481	-3.92229	0	0
5833	PCYT2	protein_coding	0.844571	7.70266	3.96881	0.000444159	0.0136654	-0.130634	0	0
2131	EXT1	protein_coding	0.844525	10.7005	2.56296	0.0159179	0.127636	-3.43809	0	0
27199	OXGR1	protein_coding	0.843387	5.82807	1.30143	0.203506	0.500068	-5.57938	0	0
55450	CAMK2N1	protein_coding	0.843312	10.3156	2.98178	0.00580464	0.0695515	-2.52365	0	0
373156	GSTK1	protein_coding	0.841653	9.19734	3.44616	0.00177913	0.0329607	-1.43083	0	0
84002	B3GNT5	protein_coding	0.840994	7.96227	4.06846	0.000339264	0.0116525	0.123294	0	0
1024	CDK8	protein_coding	0.840322	11.0599	2.69115	0.011769	0.106385	-3.16658	0	1
5097	PCDH1	protein_coding	0.839859	7.21004	2.6906	0.0117844	0.106449	-3.16777	0	0
6476	SI	protein_coding	0.839835	5.00378	1.3317	0.193484	0.4888	-5.54159	0	0
10723	SLC12A7	protein_coding	0.839832	8.28476	3.4878	0.00159593	0.0308765	-1.32959	0	0
51302	CYP39A1	protein_coding	0.839296	5.76166	2.33614	0.0267139	0.175361	-3.89797	0	0
84187	TMEM164	protein_coding	0.838745	7.8519	3.86933	0.000580466	0.016403	-0.382494	0	0
56994	CHPT1	protein_coding	0.838492	7.92456	2.52124	0.0175368	0.136388	-3.5247	0	0
2494	NR5A2	protein_coding	0.838015	6.42331	2.17863	0.0377567	0.211041	-4.20048	1	0
6927	HNF1A	protein_coding	0.837754	6.5237	5.8644	2.44225e-06	0.000414752	4.80906	1	0
27086	FOXP1	protein_coding	0.837561	7.39844	2.39637	0.0233333	0.162105	-3.77855	0	0
1500	CTNND1	protein_coding	0.837099	11.5421	4.40993	0.000133714	0.00637194	1.00354	0	0
10519	CIB1	protein_coding	0.836953	8.76146	3.63858	0.00107352	0.0240259	-0.959258	0	0
224	ALDH3A2	protein_coding	0.834985	10.767	2.14725	0.0403931	0.218992	-4.25897	0	0
5028	P2RY1	protein_coding	0.833777	5.82907	2.29618	0.0291967	0.184082	-3.97608	0	0
54602	NDFIP2	protein_coding	0.833294	10.9872	3.33502	0.00237319	0.0391779	-1.69866	0	0
85415	RHPN2	protein_coding	0.832793	10.8694	2.69866	0.0115604	0.105225	-3.15044	0	0
1622	DBI	protein_coding	0.832409	9.86765	6.39827	5.74547e-07	0.000154963	6.18461	0	0
5473	PPBP	protein_coding	0.83117	5.03003	1.48986	0.147214	0.424537	-5.33186	0	0
255967	PAN3	protein_coding	0.830237	11.2652	2.94041	0.00643033	0.0740356	-2.61733	0	1
55540	IL17RB	protein_coding	0.829945	8.96	1.58061	0.124973	0.392213	-5.2025	0	0
57161	PELI2	protein_coding	0.828965	5.98878	2.06093	0.0485144	0.242519	-4.41675	0	1
5796	PTPRK	protein_coding	0.828811	9.92907	2.26345	0.0313842	0.191235	-4.03938	0	0
89866	SEC16B	protein_coding	0.828243	5.64405	3.22832	0.00312055	0.0464185	-1.9523	0	0
114801	TMEM200A	protein_coding	0.827784	6.98591	1.58689	0.123541	0.389524	-5.19331	0	0
55748	CNDP2	protein_coding	0.827506	10.7141	2.87184	0.0076099	0.0817652	-2.77107	0	0
1537	CYC1	protein_coding	0.827475	10.1474	3.31824	0.00247806	0.0400139	-1.73878	0	0
2217	FCGRT	protein_coding	0.826648	6.53001	4.53225	9.55785e-05	0.0051108	1.32178	0	0
55788	LMBRD1	protein_coding	0.825571	10.3369	3.48856	0.00159276	0.0308477	-1.32774	0	0
51478	HSD17B7	protein_coding	0.825181	8.65609	3.53614	0.00140612	0.028434	-1.21148	0	0
6272	SORT1	protein_coding	0.8248	11.2134	2.35507	0.0256059	0.170778	-3.86065	0	0
2920	CXCL2	protein_coding	0.824393	6.14338	4.59571	8.02715e-05	0.00454401	1.48733	0	0
79581	SLC52A2	protein_coding	0.823507	9.14683	3.77008	0.000757009	0.019257	-0.631917	0	0
51371	POMP	protein_coding	0.822465	13.5222	4.47886	0.000110677	0.00558666	1.18272	0	0
255189	PLA2G4F	protein_coding	0.821877	5.50052	2.85953	0.00784213	0.0833681	-2.79846	0	0
6337	SCNN1A	protein_coding	0.8218	9.53895	1.50865	0.142366	0.416764	-5.30562	0	0
8763	CD164	protein_coding	0.821613	12.7413	3.90092	0.000533249	0.0154021	-0.302705	0	0
9885	OSBPL2	protein_coding	0.821181	10.7276	3.5608	0.00131792	0.0272515	-1.151	0	0
118471	PRAP1	protein_coding	0.820978	5.96433	3.17857	0.00354186	0.0501657	-2.06932	0	0
7617	ZNF66	NA	0.819894	7.33245	2.62438	0.0137848	0.11743	-3.309	0	0
3985	LIMK2	protein_coding	0.819491	7.7956	3.35746	0.00223958	0.0377539	-1.64487	0	1
377677	CA13	protein_coding	0.818751	7.0745	2.66494	0.0125251	0.110904	-3.22274	0	0
55128	TRIM68	protein_coding	0.818695	7.49772	4.01747	0.000389469	0.0126429	-0.00683295	0	0
255738	PCSK9	protein_coding	0.818594	6.83923	4.13673	0.000281893	0.0103819	0.298125	0	0
9650	MTFR1	protein_coding	0.817932	9.2533	3.93949	0.000480689	0.0143122	-0.205055	0	0
8803	SUCLA2	protein_coding	0.817877	10.1668	3.15117	0.00379658	0.0522327	-2.1334	0	0
23033	DOPEY1	protein_coding	0.816786	7.90453	3.64349	0.00105966	0.0239194	-0.947093	0	0
554313	HIST2H4B	protein_coding	0.816634	9.61079	1.81715	0.0796944	0.313126	-4.83594	0	0
124975	GGT6	protein_coding	0.816385	5.83802	2.67465	0.0122398	0.109135	-3.20197	0	0
146857	SLFN13	protein_coding	0.816255	5.19903	1.19471	0.242023	0.544108	-5.70643	0	0
8638	OASL	protein_coding	0.81569	6.93647	1.49487	0.145911	0.422261	-5.32491	0	0
55647	RAB20	protein_coding	0.812592	8.32272	2.92243	0.00672155	0.0759345	-2.65781	0	0
347902	AMIGO2	protein_coding	0.812069	7.24077	1.43063	0.16338	0.448525	-5.41279	0	0
3816	KLK1	protein_coding	0.811707	6.39097	2.9964	0.00559772	0.0682178	-2.4904	0	0
7068	THRB	protein_coding	0.81128	6.47629	2.3833	0.0240318	0.164895	-3.80463	1	0
10451	VAV3	protein_coding	0.810985	5.32561	4.48295	0.000109441	0.0055449	1.19337	0	0
55160	ARHGEF10L	protein_coding	0.81072	6.4409	7.0958	9.02854e-08	5.83898e-05	7.93811	0	0
284443	ZNF493	protein_coding	0.810668	6.87878	2.21814	0.0346559	0.201978	-4.12596	1	0
5918	RARRES1	protein_coding	0.810472	5.90236	1.68821	0.102256	0.355046	-5.0409	0	0
57162	PELI1	protein_coding	0.809725	8.92468	1.60416	0.119675	0.383332	-5.16789	0	1
39	ACAT2	protein_coding	0.809105	11.3207	2.20909	0.0353457	0.204246	-4.14313	0	0
5576	PRKAR2A	protein_coding	0.808977	11.0915	3.47895	0.00163324	0.031313	-1.35113	0	0
57530	CGN	protein_coding	0.80866	7.70823	2.78674	0.00935813	0.0932812	-2.95913	0	0
147657	ZNF480	protein_coding	0.808658	8.1	2.58832	0.0150026	0.12328	-3.38501	0	0
3932	LCK	protein_coding	0.806866	5.80367	1.63368	0.113295	0.372746	-5.12389	0	1
78988	MRPL57	protein_coding	0.806836	9.04347	3.87995	0.000564158	0.0160671	-0.355701	0	0
5360	PLTP	protein_coding	0.806472	7.65247	0.918025	0.366289	0.656399	-5.98933	0	0
10940	POP1	protein_coding	0.805304	9.01301	2.66741	0.012452	0.110543	-3.21747	0	0
10628	TXNIP	protein_coding	0.804635	11.8921	0.975077	0.337704	0.632021	-5.93663	0	0
6550	SLC9A3	protein_coding	0.804228	5.64123	1.99908	0.0551899	0.260483	-4.52687	0	0
84708	LNX1	protein_coding	0.804183	5.98355	5.25458	1.30381e-05	0.00130791	3.21499	0	0
126	ADH1C	protein_coding	0.804118	5.58778	2.36795	0.0248765	0.168098	-3.83515	0	0
80237	ELL3	protein_coding	0.804089	7.11606	3.5026	0.00153533	0.0301171	-1.2935	0	0
91614	DEPDC7	protein_coding	0.803723	7.59301	1.69451	0.10104	0.35315	-5.03117	0	0
3635	INPP5D	protein_coding	0.803696	7.92172	1.4914	0.146812	0.423911	-5.32972	0	0
7264	TSTA3	protein_coding	0.803469	10.2721	2.65999	0.012673	0.111599	-3.23332	0	0
79887	PLBD1	protein_coding	0.803378	10.5064	0.69682	0.491545	0.751975	-6.16507	0	0
3613	IMPA2	protein_coding	0.802962	10.0847	3.41198	0.00194456	0.0344394	-1.51358	0	0
55906	ZC4H2	protein_coding	0.802352	6.3696	2.29903	0.029013	0.183429	-3.97055	0	0
8821	INPP4B	protein_coding	0.801972	6.71267	2.06147	0.0484589	0.242374	-4.41577	0	0
161823	ADAL	protein_coding	0.801887	8.06187	1.70303	0.0994152	0.351257	-5.01795	0	0
60488	MRPS35	protein_coding	0.801859	13.846	3.5665	0.0012983	0.0270798	-1.13699	0	0
5646	PRSS3	protein_coding	0.801201	8.39993	3.45757	0.001727	0.0323543	-1.40314	0	0
476	ATP1A1	protein_coding	0.80002	14.465	3.64161	0.00106495	0.0239194	-0.951751	0	0
79073	TMEM109	protein_coding	0.799876	11.6529	3.47841	0.00163556	0.031313	-1.35245	0	0
5564	PRKAB1	protein_coding	0.798028	7.97535	4.21708	0.000226529	0.00897358	0.504694	0	1
91392	ZNF502	protein_coding	0.796197	5.44363	2.75733	0.0100455	0.0974322	-3.02339	0	0
6498	SKIL	protein_coding	0.795406	10.715	1.36857	0.181798	0.473899	-5.49453	0	0
342132	ZNF774	protein_coding	0.793494	8.02481	3.11051	0.00420715	0.0563236	-2.22803	1	0
4047	LSS	protein_coding	0.793218	8.40606	2.99294	0.00564606	0.0685141	-2.49828	0	0
79733	E2F8	protein_coding	0.79284	10.5503	1.90363	0.067073	0.285757	-4.69184	1	0
28958	COA3	protein_coding	0.791872	8.33296	4.73309	5.49818e-05	0.00355381	1.84656	0	0
118788	PIK3AP1	protein_coding	0.79034	7.86915	2.17867	0.0377532	0.211041	-4.2004	0	0
92285	ZNF585B	protein_coding	0.790077	6.98738	2.04119	0.0505622	0.247706	-4.45215	1	0
10072	DPP3	protein_coding	0.789688	11.2173	2.65001	0.0129758	0.113318	-3.25458	0	0
22858	ICK	protein_coding	0.789391	10.3421	2.01031	0.0539201	0.257634	-4.50705	0	1
8645	KCNK5	protein_coding	0.788238	6.96707	2.33429	0.0268244	0.175647	-3.9016	0	0
130589	GALM	protein_coding	0.787737	9.12061	2.37253	0.0246214	0.167252	-3.82605	0	0
220323	OAF	protein_coding	0.785521	7.38633	5.16724	1.65908e-05	0.0014858	2.98569	0	0
1891	ECH1	protein_coding	0.784914	14.1987	2.71137	0.0112151	0.103261	-3.12305	0	0
55969	C20orf24	protein_coding	0.784417	9.24386	3.1827	0.00350489	0.0498949	-2.05963	0	0
116238	TLCD1	protein_coding	0.784298	8.69099	2.46441	0.0199872	0.147282	-3.64124	0	0
7099	TLR4	protein_coding	0.78297	5.74763	2.12945	0.0419616	0.223856	-4.2919	0	0
153769	SH3RF2	protein_coding	0.782487	8.4957	1.64746	0.110416	0.367798	-5.10313	0	0
28	ABO	protein_coding	0.780925	6.95747	1.42989	0.163589	0.448909	-5.41378	0	0
147409	DSG4	protein_coding	0.780184	4.98488	1.21692	0.233588	0.533662	-5.68079	0	0
4084	MXD1	protein_coding	0.779748	8.95665	2.53927	0.0168193	0.132453	-3.48737	1	0
57552	NCEH1	protein_coding	0.778992	9.34373	2.23063	0.0337245	0.199184	-4.10221	0	0
1525	CXADR	protein_coding	0.778775	11.813	1.07596	0.290946	0.588404	-5.83622	0	0
57804	POLD4	protein_coding	0.777705	7.18214	5.18653	1.57306e-05	0.00146177	3.03635	0	0
4258	MGST2	protein_coding	0.777685	8.17716	3.37018	0.00216711	0.0370084	-1.61431	0	0
8733	GPAA1	protein_coding	0.776681	9.88507	2.84686	0.00808821	0.0849147	-2.82659	0	0
113878	DTX2	protein_coding	0.776473	7.77176	4.06997	0.000337882	0.0116268	0.127147	0	0
11001	SLC27A2	protein_coding	0.776113	11.9784	1.72626	0.095098	0.343683	-4.98168	0	0
55620	STAP2	protein_coding	0.775407	8.6184	2.49121	0.0187951	0.142572	-3.5865	0	0
1490	CTGF	protein_coding	0.775279	6.49714	1.62582	0.114967	0.374865	-5.13568	0	0
286144	TRIQK	protein_coding	0.775129	6.94024	2.78701	0.00935207	0.0932812	-2.95854	0	0
27013	CNPPD1	protein_coding	0.774026	8.3374	5.93574	2.0103e-06	0.00035797	4.99422	0	0
2036	EPB41L1	protein_coding	0.773433	8.22351	1.58826	0.123231	0.3891	-5.1913	0	0
25824	PRDX5	protein_coding	0.77342	11.4319	2.63305	0.013506	0.11607	-3.29063	0	0
4091	SMAD6	protein_coding	0.772635	6.63168	1.7805	0.0856286	0.324755	-4.89542	1	0
10252	SPRY1	protein_coding	0.772418	7.52073	2.73928	0.0104907	0.0999167	-3.06266	0	0
5165	PDK3	protein_coding	0.771392	9.20895	1.2822	0.210077	0.507309	-5.60299	0	0
4285	MIPEP	protein_coding	0.771126	9.80328	2.3386	0.0265676	0.174464	-3.89314	0	0
3916	LAMP1	protein_coding	0.771099	11.1749	3.35427	0.00225816	0.0379275	-1.65254	0	0
8355	HIST1H3G	protein_coding	0.770874	7.34657	1.91155	0.0660094	0.283474	-4.6784	0	0
29099	COMMD9	protein_coding	0.770826	8.62947	3.39706	0.00202132	0.0354088	-1.54958	0	0
57475	PLEKHH1	protein_coding	0.77065	6.60287	3.49437	0.00156873	0.0307066	-1.31357	0	0
2194	FASN	protein_coding	0.768613	10.4098	3.44427	0.00178791	0.0330403	-1.43541	0	0
6888	TALDO1	protein_coding	0.768538	13.7719	4.26603	0.000198215	0.00820648	0.630934	0	0
81788	NUAK2	protein_coding	0.768337	7.1398	1.91793	0.0651625	0.282007	-4.66753	0	1
1088	CEACAM8	protein_coding	0.767187	4.6753	5.05621	2.25406e-05	0.00190515	2.69414	0	0
284110	GSDMA	protein_coding	0.767094	5.29331	2.4077	0.0227424	0.159425	-3.75585	0	0
2034	EPAS1	protein_coding	0.766634	7.10282	1.5499	0.132169	0.402678	-5.247	1	0
10550	ARL6IP5	protein_coding	0.766028	13.9628	3.18251	0.0035066	0.0498949	-2.06008	0	0
57228	SMAGP	protein_coding	0.766016	10.3869	2.48079	0.0192504	0.144177	-3.60782	0	0
622	BDH1	protein_coding	0.76562	7.73133	2.65343	0.0128712	0.112598	-3.2473	0	0
1182	CLCN3	protein_coding	0.765162	11.5113	3.08828	0.00444916	0.0586643	-2.27951	0	0
84899	TMTC4	protein_coding	0.764029	8.88778	2.37063	0.0247272	0.167722	-3.82983	0	0
5009	OTC	protein_coding	0.762955	4.45695	1.39528	0.173681	0.462065	-5.45974	0	0
85439	STON2	protein_coding	0.762893	6.17537	3.16219	0.00369212	0.0513787	-2.10767	0	0
80267	EDEM3	protein_coding	0.762836	10.7058	3.16225	0.0036915	0.0513787	-2.10751	0	0
9842	PLEKHM1	protein_coding	0.762586	8.20755	3.21262	0.00324798	0.0473539	-1.98931	0	0
3880	KRT19	protein_coding	0.760414	13.1358	0.952075	0.349042	0.64082	-5.95824	0	0
132299	OCIAD2	protein_coding	0.760281	10.7988	2.53113	0.0171397	0.134055	-3.50424	0	0
51019	CCDC53	protein_coding	0.758722	9.88972	2.43686	0.0212852	0.153335	-3.69714	0	0
7832	BTG2	protein_coding	0.758477	8.65827	1.33918	0.191067	0.486135	-5.53213	0	0
152185	SPICE1	protein_coding	0.757609	8.5015	4.69721	6.06984e-05	0.00369857	1.75263	0	0
143872	ARHGAP42	protein_coding	0.756806	9.42603	1.64457	0.111016	0.368799	-5.1075	0	0
5002	SLC22A18	protein_coding	0.756648	6.25796	5.78838	3.00627e-06	0.000462923	4.61137	0	0
55	ACPP	protein_coding	0.755563	5.86406	1.99415	0.0557553	0.261861	-4.53554	0	0
441282	AKR1B15	protein_coding	0.755073	5.10775	4.5257	9.73127e-05	0.00515842	1.30472	0	0
342892	ZNF850	protein_coding	0.754322	8.71249	1.43708	0.161554	0.446048	-5.40411	0	0
9052	GPRC5A	protein_coding	0.753578	13.4956	0.99771	0.326793	0.623517	-5.9149	0	0
11264	PXMP4	protein_coding	0.752946	7.75769	2.73921	0.0104923	0.0999167	-3.0628	0	0
55157	DARS2	protein_coding	0.752779	11.1322	2.8534	0.00796031	0.0840424	-2.81208	0	0
3156	HMGCR	protein_coding	0.752293	12.1567	3.18349	0.00349791	0.0498949	-2.05779	0	0
3430	IFI35	protein_coding	0.751606	7.36508	2.44033	0.0211177	0.152668	-3.69013	0	0
4851	NOTCH1	protein_coding	0.751098	7.82131	3.42883	0.00186122	0.0335002	-1.47282	1	0
54982	CLN6	protein_coding	0.749831	10.8865	2.62797	0.0136688	0.116659	-3.3014	0	0
5603	MAPK13	protein_coding	0.749701	9.78008	2.87672	0.00751948	0.0812277	-2.76018	0	0
222236	NAPEPLD	protein_coding	0.749365	8.54851	3.57761	0.00126089	0.0265206	-1.10967	0	0
10158	PDZK1IP1	protein_coding	0.749155	6.14555	3.56809	0.00129288	0.0270076	-1.13308	0	0
1593	CYP27A1	protein_coding	0.749063	4.85221	2.45122	0.0205994	0.150045	-3.66806	0	0
153090	DAB2IP	protein_coding	0.748981	6.90708	3.83578	0.00063509	0.0171802	-0.467023	0	0
23236	PLCB1	protein_coding	0.748518	7.85095	1.16493	0.25368	0.554889	-5.74014	0	0
91120	ZNF682	protein_coding	0.748096	4.88943	3.19812	0.0033702	0.0486333	-2.02344	0	0
7693	ZNF134	protein_coding	0.747889	5.79802	1.2659	0.215773	0.514828	-5.62276	1	0
27339	PRPF19	protein_coding	0.747407	12.0186	3.93044	0.000492547	0.0145383	-0.227994	0	0
121512	FGD4	protein_coding	0.747338	7.88517	3.22296	0.00316352	0.046792	-1.96495	0	0
8365	HIST1H4H	protein_coding	0.746263	7.88464	1.99503	0.0556538	0.261861	-4.53399	0	0
5795	PTPRJ	protein_coding	0.744814	9.61055	1.90028	0.0675282	0.286897	-4.69753	0	0
102724473	GAGE10	protein_coding	0.744346	5.67215	1.59762	0.121127	0.385825	-5.17754	0	0
57834	CYP4F11	protein_coding	0.744129	6.3913	1.40446	0.170959	0.458213	-5.44764	0	0
5696	PSMB8	protein_coding	0.743381	7.13462	2.05748	0.0488671	0.243486	-4.42296	0	0
63926	ANKEF1	protein_coding	0.743226	9.12257	1.71359	0.0974332	0.348076	-5.00152	0	0
84804	MFSD9	protein_coding	0.742291	8.14007	4.17384	0.000254836	0.00975894	0.393427	0	0
9124	PDLIM1	protein_coding	0.740636	10.9138	1.05916	0.298398	0.594977	-5.85357	0	0
147798	TMC4	protein_coding	0.738786	7.8622	2.24774	0.0324856	0.195063	-4.06954	0	0
51082	POLR1D	protein_coding	0.737988	9.28961	3.24635	0.00298012	0.0449493	-1.9097	0	0
342909	ZNF284	protein_coding	0.737963	6.83919	1.84973	0.0747186	0.302235	-4.78226	1	0
84775	ZNF607	protein_coding	0.737812	7.72232	1.4157	0.16767	0.454186	-5.43274	1	0
10616	RBCK1	protein_coding	0.737761	8.62002	3.18315	0.00350089	0.0498949	-2.05858	0	0
65266	WNK4	protein_coding	0.737033	6.01883	3.51366	0.0014915	0.0295416	-1.26648	0	1
64418	TMEM168	protein_coding	0.735395	9.70722	2.92682	0.00664928	0.0753735	-2.64794	0	0
84501	SPIRE2	protein_coding	0.734693	6.58781	4.08089	0.000328027	0.0114761	0.155071	0	0
201161	CENPV	protein_coding	0.734599	9.54253	2.20746	0.0354707	0.204585	-4.1462	0	0
10205	MPZL2	protein_coding	0.734094	9.95316	1.45072	0.157746	0.440569	-5.38566	0	0
7750	ZMYM2	protein_coding	0.732819	11.2968	2.51472	0.0178031	0.137589	-3.53815	0	0
84656	GLYR1	protein_coding	0.73249	11.9918	2.40063	0.0231095	0.160854	-3.77002	0	0
10066	SCAMP2	protein_coding	0.731438	10.2469	2.68162	0.0120389	0.107922	-3.18705	0	0
51361	HOOK1	protein_coding	0.730622	11.1677	2.36909	0.0248129	0.168061	-3.83289	0	0
143503	OR51E1	protein_coding	0.730595	4.67472	1.26777	0.215111	0.513918	-5.62049	0	0
389376	SFTA2	protein_coding	0.729948	5.79885	3.00672	0.0054559	0.0670953	-2.46687	0	0
51160	VPS28	protein_coding	0.729322	9.43467	2.51054	0.0179762	0.138472	-3.54678	0	0
6406	SEMG1	protein_coding	0.72885	5.56782	2.87152	0.00761576	0.0817803	-2.77178	0	0
11343	MGLL	protein_coding	0.727575	6.57449	2.31644	0.027913	0.179168	-3.9366	0	0
54884	RETSAT	protein_coding	0.727501	9.17973	4.30043	0.00018044	0.00767856	0.719812	0	0
5007	OSBP	protein_coding	0.727418	12.674	3.71766	0.000870445	0.0212298	-0.762871	0	0
2222	FDFT1	protein_coding	0.727292	10.0705	3.03658	0.00506452	0.0634634	-2.39857	0	0
84650	EBPL	protein_coding	0.72702	10.3541	2.85431	0.0079427	0.0839637	-2.81006	0	0
90993	CREB3L1	protein_coding	0.725924	6.06812	2.32777	0.0272175	0.17702	-3.91441	1	0
23047	PDS5B	protein_coding	0.725775	12.0153	2.12713	0.0421699	0.224573	-4.29618	0	0
158326	FREM1	protein_coding	0.72496	4.732	2.1289	0.0420104	0.224051	-4.2929	0	0
84000	TMPRSS13	protein_coding	0.724503	5.45403	2.7193	0.0110047	0.102403	-3.10593	0	0
79861	TUBAL3	protein_coding	0.722682	6.53774	1.94913	0.0611563	0.273178	-4.61397	0	0
127845	GOLT1A	protein_coding	0.722589	6.11935	4.00705	0.000400601	0.0129129	-0.0333932	0	0
342184	FMN1	protein_coding	0.722317	7.70156	1.52079	0.1393	0.412279	-5.2885	0	0
570	BAAT	protein_coding	0.721982	5.02532	1.11893	0.272488	0.571296	-5.79068	0	0
392	ARHGAP1	protein_coding	0.720878	11.1891	3.09557	0.00436837	0.0578904	-2.26265	0	0
8968	HIST1H3F	protein_coding	0.720468	10.2329	1.06881	0.294102	0.591526	-5.84364	0	0
9644	SH3PXD2A	protein_coding	0.719643	6.32688	4.30664	0.000177403	0.00765587	0.735877	0	0
9611	NCOR1	protein_coding	0.719511	11.8548	2.36832	0.0248561	0.168098	-3.83442	0	0
163227	ZNF100	protein_coding	0.719303	8.84134	2.55604	0.0161765	0.129071	-3.45251	0	0
337867	UBAC2	protein_coding	0.719129	8.60712	4.11914	0.000295695	0.0107393	0.252998	0	0
5331	PLCB3	protein_coding	0.718186	9.5915	2.5375	0.0168885	0.132656	-3.49104	0	0
65985	AACS	protein_coding	0.717737	8.91619	2.89114	0.00725863	0.0792916	-2.72799	0	0
2963	GTF2F2	protein_coding	0.717564	10.0747	3.0565	0.00481838	0.0617136	-2.35281	0	0
54916	TMEM260	protein_coding	0.716637	8.73544	2.4505	0.0206332	0.150112	-3.66952	0	0
10808	HSPH1	protein_coding	0.716612	14.0176	1.17944	0.247951	0.549983	-5.72381	0	0
151636	DTX3L	protein_coding	0.715742	10.1616	2.27197	0.0308004	0.189527	-4.02295	0	0
115123	MARCH3	protein_coding	0.715665	6.80039	3.60647	0.00116856	0.0251261	-1.0386	0	0
114821	ZBED9	protein_coding	0.71565	4.89078	3.31751	0.00248274	0.0400139	-1.74053	0	0
85014	TMEM141	protein_coding	0.715475	6.54524	6.57558	3.57249e-07	0.000114953	6.63556	0	0
56261	GPCPD1	protein_coding	0.715356	9.40084	1.84781	0.0750039	0.30234	-4.78545	0	0
260425	MAGI3	protein_coding	0.715223	9.0327	2.78742	0.00934276	0.0932801	-2.95764	0	0
10780	ZNF234	protein_coding	0.714701	7.93068	2.13724	0.0412684	0.221641	-4.27751	1	0
5510	PPP1R7	protein_coding	0.713926	9.2716	4.9565	2.96832e-05	0.00231668	2.43236	0	0
54567	DLL4	protein_coding	0.71361	5.76779	2.90468	0.00702144	0.0778562	-2.69767	0	0
143686	SESN3	protein_coding	0.71247	8.20775	0.915806	0.367432	0.657663	-5.99132	0	0
391059	FRRS1	protein_coding	0.712435	8.23404	1.48704	0.147956	0.425339	-5.33579	0	0
7762	ZNF215	protein_coding	0.71223	7.78552	1.92383	0.0643877	0.280241	-4.65745	1	0
8537	BCAS1	protein_coding	0.711902	6.10489	1.7588	0.0893171	0.331724	-4.93019	0	0
11282	MGAT4B	protein_coding	0.711753	8.18997	4.91409	3.33704e-05	0.00248799	2.32104	0	0
90627	STARD13	protein_coding	0.711732	5.99419	2.27183	0.0308105	0.189527	-4.02324	0	0
151258	SLC38A11	protein_coding	0.710952	4.66059	1.76577	0.0881183	0.329603	-4.91906	0	0
7367	UGT2B17	protein_coding	0.710852	4.7798	2.20592	0.0355896	0.204703	-4.14911	0	0
10263	CDK2AP2	protein_coding	0.710162	7.31921	4.17499	0.000254046	0.00975894	0.396362	0	0
83606	GUCD1	protein_coding	0.710011	10.1336	2.66445	0.0125398	0.110904	-3.2238	0	0
55534	MAML3	protein_coding	0.709344	6.79883	3.51971	0.00146804	0.0292031	-1.25169	0	0
22821	RASA3	protein_coding	0.70929	7.24945	1.83954	0.0762454	0.30514	-4.79913	0	0
4051	CYP4F3	protein_coding	0.709232	6.42711	2.72642	0.0108189	0.101343	-3.09054	0	0
201266	SLC39A11	protein_coding	0.709221	9.06472	2.4568	0.0203382	0.14909	-3.65672	0	0
64093	SMOC1	protein_coding	0.709089	5.18164	1.54656	0.132972	0.403179	-5.25179	0	0
3018	HIST1H2BB	protein_coding	0.708713	6.66761	2.45578	0.020386	0.149191	-3.65881	0	0
2705	GJB1	protein_coding	0.70855	7.22988	3.36159	0.00221581	0.0375761	-1.63495	0	0
56704	JPH1	protein_coding	0.708247	8.54596	2.51756	0.0176867	0.136965	-3.5323	0	0
5465	PPARA	protein_coding	0.708197	7.56266	4.25826	0.000202469	0.00829694	0.610856	1	0
130399	ACVR1C	protein_coding	0.706896	6.34644	1.93375	0.0631035	0.276753	-4.64045	0	1
5326	PLAGL2	protein_coding	0.706043	9.08145	1.79162	0.0837897	0.321101	-4.87748	1	0
100131187	TSTD1	protein_coding	0.705456	10.3949	2.4244	0.0218973	0.155754	-3.72229	0	0
79621	RNASEH2B	protein_coding	0.705095	9.22499	2.77222	0.00969197	0.0953447	-2.99092	0	0
26290	GALNT8	protein_coding	0.704278	5.52068	1.72023	0.0962029	0.345777	-4.99113	0	0
29803	REPIN1	protein_coding	0.703942	8.01549	3.3351	0.00237268	0.0391779	-1.69846	0	0
7594	ZNF43	protein_coding	0.703882	5.83474	2.1483	0.0403031	0.21879	-4.25704	1	0
3680	ITGA9	protein_coding	0.703428	5.47461	1.65844	0.108166	0.364885	-5.08649	0	0
23648	SSBP3	protein_coding	0.703286	8.03344	3.89082	0.000547916	0.0157442	-0.328227	1	0
9791	PTDSS1	protein_coding	0.702714	12.0378	2.62811	0.0136642	0.116659	-3.3011	0	0
389384	C6orf222	protein_coding	0.702591	5.22061	4.21571	0.000227376	0.00898772	0.501167	0	0
85407	NKD1	protein_coding	0.70238	8.99099	0.867807	0.392729	0.678444	-6.03325	0	0
654346	LGALS9C	protein_coding	0.702255	5.99539	2.30744	0.0284764	0.181349	-3.95416	0	0
7447	VSNL1	protein_coding	0.701863	9.40357	1.22333	0.231198	0.531035	-5.67331	0	0
10999	SLC27A4	protein_coding	0.70121	8.987	2.36482	0.0250521	0.16862	-3.84136	0	0
401207	C5orf63	protein_coding	0.701035	7.67996	2.16242	0.039099	0.215113	-4.23078	0	0
125893	ZNF816	protein_coding	0.700801	8.69877	2.90446	0.00702535	0.0778562	-2.69818	1	0
55907	CMAS	protein_coding	0.700708	11.8793	2.35785	0.0254471	0.1702	-3.85516	0	0
4324	MMP15	protein_coding	0.700502	7.13402	2.80767	0.00889628	0.0901766	-2.91318	0	0
2528	FUT6	protein_coding	0.69835	5.14059	3.35916	0.00222979	0.0376928	-1.6408	0	0
55010	PARPBP	protein_coding	0.697931	9.85117	2.98841	0.00570989	0.0689374	-2.50858	0	0
221294	NT5DC1	protein_coding	0.697854	11.2428	2.36677	0.0249423	0.168125	-3.83748	0	0
340895	MALRD1	protein_coding	0.697593	4.9913	1.9583	0.06002	0.271407	-4.59809	0	0
7163	TPD52	protein_coding	0.696863	6.88871	3.67095	0.000985346	0.0229999	-0.879032	0	0
84279	PRADC1	protein_coding	0.696761	7.46728	3.95804	0.000457254	0.0138613	-0.157998	0	0
629	CFB	protein_coding	0.6954	6.09976	2.75322	0.0101452	0.0980366	-3.03234	0	0
10195	ALG3	protein_coding	0.694908	8.8336	3.12388	0.00406764	0.0550588	-2.19697	0	0
5925	RB1	protein_coding	0.694156	12.4888	2.06215	0.0483893	0.242092	-4.41454	1	0
10284	SAP18	protein_coding	0.693988	10.2833	3.79851	0.000701683	0.0182608	-0.56068	0	0
2495	FTH1	protein_coding	0.693715	17.5494	3.42914	0.00185972	0.0335002	-1.47207	0	0
27075	TSPAN13	protein_coding	0.693681	12.3015	1.10951	0.27646	0.575218	-5.8008	0	0
29760	BLNK	protein_coding	0.693463	5.47701	1.85908	0.0733405	0.299699	-4.76672	0	0
285382	C3orf70	protein_coding	0.693446	5.25386	2.30679	0.0285178	0.181433	-3.95543	0	0
23071	ERP44	protein_coding	0.692453	13.3552	3.38749	0.00207211	0.0358872	-1.57265	0	0
55791	LRIF1	protein_coding	0.692037	9.07915	1.23323	0.227537	0.526865	-5.66169	0	0
6541	SLC7A1	protein_coding	0.691907	11.4815	2.11848	0.0429546	0.225998	-4.31209	0	0
79139	DERL1	protein_coding	0.691626	10.5397	3.35471	0.0022556	0.0379193	-1.65148	0	0
9404	LPXN	protein_coding	0.690795	6.20176	1.25066	0.2212	0.519771	-5.64102	0	0
7576	ZNF28	protein_coding	0.690622	9.73714	2.8587	0.007858	0.0834048	-2.8003	1	0
157638	FAM84B	protein_coding	0.690203	8.54066	1.72723	0.0949214	0.343394	-4.98015	0	0
6774	STAT3	protein_coding	0.68963	11.5695	3.29651	0.00262052	0.0411497	-1.79061	1	0
5257	PHKB	protein_coding	0.689463	11.3124	3.93852	0.000481942	0.0143263	-0.207506	0	1
4486	MST1R	protein_coding	0.689286	8.84613	2.45563	0.0203927	0.149191	-3.6591	0	0
5641	LGMN	protein_coding	0.689268	11.6431	1.57606	0.126018	0.393758	-5.20914	0	0
4597	MVD	protein_coding	0.688404	8.3565	2.96778	0.00600964	0.0709284	-2.55544	0	0
55191	NADSYN1	protein_coding	0.688012	9.56803	2.39328	0.0234965	0.162684	-3.78472	0	0
79866	BORA	protein_coding	0.687962	9.95637	2.32033	0.0276726	0.17821	-3.92899	0	0
3283	HSD3B1	protein_coding	0.687697	5.97462	1.3292	0.194297	0.489843	-5.54474	0	0
7408	VASP	protein_coding	0.687193	9.59991	2.70401	0.0114139	0.104567	-3.13892	0	0
2971	GTF3A	protein_coding	0.686021	13.0892	2.1223	0.0426064	0.225278	-4.30506	0	0
1595	CYP51A1	protein_coding	0.686021	13.0488	1.57066	0.12727	0.39568	-5.21701	0	0
7766	ZNF223	protein_coding	0.685622	6.36	2.18695	0.0370833	0.208826	-4.18486	0	0
7358	UGDH	protein_coding	0.685093	11.8249	2.35757	0.0254632	0.1702	-3.85572	0	0
55636	CHD7	protein_coding	0.684767	10.2628	2.62917	0.01363	0.116584	-3.29884	0	0
3656	IRAK2	protein_coding	0.684512	6.38938	2.33537	0.0267597	0.175411	-3.89948	0	1
81831	NETO2	protein_coding	0.682672	10.0473	0.722258	0.476005	0.740637	-6.14721	0	0
2921	CXCL3	protein_coding	0.682605	5.28934	4.05482	0.000352036	0.0118908	0.0884407	0	0
624	BDKRB2	protein_coding	0.682578	5.80977	3.64733	0.00104896	0.0238274	-0.937599	0	0
3480	IGF1R	protein_coding	0.682141	10.2724	1.63906	0.112165	0.371058	-5.11581	0	0
23509	POFUT1	protein_coding	0.682007	10.1232	1.74232	0.0922062	0.337801	-4.95636	0	0
84189	SLITRK6	protein_coding	0.681468	4.59856	1.05212	0.301557	0.597479	-5.86076	0	0
25924	MYRIP	protein_coding	0.680149	5.70327	2.70012	0.0115202	0.105068	-3.1473	0	0
8507	ENC1	protein_coding	0.679725	9.94141	1.1543	0.25794	0.558129	-5.75198	0	0
165545	DQX1	protein_coding	0.679196	5.35105	2.47297	0.0195989	0.145945	-3.62379	0	0
4609	MYC	protein_coding	0.678238	12.4043	2.10503	0.0442001	0.229653	-4.33672	1	0
199704	ZNF585A	protein_coding	0.67785	7.16473	1.80065	0.0823221	0.318336	-4.86285	1	0
9107	MTMR6	protein_coding	0.67734	9.16748	2.81263	0.00878981	0.0894983	-2.90224	0	0
54795	TRPM4	protein_coding	0.677039	7.62369	3.47697	0.00164172	0.0313982	-1.35596	0	0
84440	RAB11FIP4	protein_coding	0.676804	7.90518	2.43301	0.0214727	0.154141	-3.70493	0	0
6144	RPL21	protein_coding	0.676274	10.911	3.01368	0.00536214	0.0662715	-2.45097	0	0
2138	EYA1	protein_coding	0.67574	5.17363	1.12646	0.269341	0.56887	-5.78253	0	0
6652	SORD	protein_coding	0.675526	9.87934	2.39584	0.023361	0.162174	-3.7796	0	0
283	ANG	protein_coding	0.675155	7.06601	2.61225	0.0141836	0.119728	-3.33463	0	0
64114	TMBIM1	protein_coding	0.674326	8.25953	3.22323	0.00316132	0.046792	-1.96431	0	0
9528	TMEM59	protein_coding	0.674224	10.5549	3.6755	0.000973546	0.0228628	-0.86775	0	0
80224	NUBPL	protein_coding	0.672826	8.43091	1.68786	0.102323	0.355046	-5.04143	0	0
408	ARRB1	protein_coding	0.672393	10.4094	1.42734	0.164319	0.449686	-5.41721	0	0
51569	UFM1	protein_coding	0.671648	10.9804	2.27217	0.0307873	0.189527	-4.02258	0	0
728927	ZNF736	protein_coding	0.671556	5.06588	3.79697	0.000704569	0.0183038	-0.564535	0	0
54830	NUP62CL	protein_coding	0.67139	7.98792	1.72998	0.0944208	0.342112	-4.97582	0	0
245973	ATP6V1C2	protein_coding	0.670679	7.02677	1.07097	0.293143	0.590439	-5.84139	0	0
10891	PPARGC1A	protein_coding	0.670651	5.5971	1.71942	0.0963529	0.346104	-4.9924	0	0
221150	SKA3	protein_coding	0.670565	11.4812	2.15026	0.0401336	0.218295	-4.25339	0	0
55902	ACSS2	protein_coding	0.670468	7.89146	2.3137	0.0280834	0.179657	-3.94194	0	0
147694	ZNF548	protein_coding	0.670458	5.86781	1.95426	0.0605185	0.272356	-4.6051	0	0
51642	MRPL48	protein_coding	0.670229	9.12509	3.08601	0.00447462	0.058873	-2.28476	0	0
9897	KIAA0196	protein_coding	0.670149	12.1797	2.74915	0.010245	0.0985854	-3.04121	0	0
221656	KDM1B	protein_coding	0.670067	10.5133	3.27902	0.00274086	0.042638	-1.83222	0	0
84666	RETNLB	protein_coding	0.669427	4.72482	3.36011	0.00222432	0.037635	-1.63852	0	0
5476	CTSA	protein_coding	0.669274	12.7439	2.43212	0.0215159	0.154326	-3.70671	0	0
6307	MSMO1	protein_coding	0.668674	11.8688	2.05352	0.0492743	0.244666	-4.43007	0	0
91	ACVR1B	protein_coding	0.668618	7.58248	2.84479	0.00812918	0.0851498	-2.83119	0	1
121665	SPPL3	protein_coding	0.668554	10.8986	4.52902	9.64302e-05	0.00512797	1.31336	0	0
399665	FAM102A	protein_coding	0.668481	8.20163	2.40862	0.022695	0.159299	-3.754	0	0
230	ALDOC	protein_coding	0.667846	7.38856	1.39136	0.174853	0.463906	-5.46488	0	0
10753	CAPN9	protein_coding	0.667258	4.81537	2.64439	0.0131492	0.114249	-3.26653	0	0
51251	NT5C3A	protein_coding	0.666734	9.81462	3.66507	0.00100083	0.0231478	-0.893631	0	0
65124	SOWAHC	protein_coding	0.666342	7.97533	2.0031	0.0547327	0.259416	-4.51979	0	0
147923	ZNF420	protein_coding	0.665862	6.49641	1.76548	0.0881675	0.329603	-4.91953	1	0
2543	GAGE1	protein_coding	0.665732	4.3941	1.40128	0.171898	0.460059	-5.45184	0	0
7274	TTPA	protein_coding	0.665481	7.13154	1.68503	0.102875	0.355469	-5.04581	0	0
254827	NAALADL2	protein_coding	0.665333	5.4423	2.52188	0.0175111	0.136308	-3.52339	0	0
23091	ZC3H13	protein_coding	0.665318	11.5271	2.4352	0.0213659	0.153615	-3.7005	0	0
22837	COBLL1	protein_coding	0.664994	7.12402	2.45627	0.0203628	0.149191	-3.6578	0	0
221443	OARD1	protein_coding	0.664665	8.68319	2.19065	0.0367879	0.208056	-4.17791	0	0
65010	SLC26A6	protein_coding	0.664513	6.92802	3.36295	0.00220806	0.0375253	-1.6317	0	0
1468	SLC25A10	protein_coding	0.663993	9.0179	2.89934	0.00711407	0.0782734	-2.70963	0	0
59307	SIGIRR	protein_coding	0.663928	5.93716	5.52416	6.20527e-06	0.000763832	3.92166	0	0
10166	SLC25A15	protein_coding	0.663857	10.1631	2.71245	0.0111862	0.103212	-3.12072	0	0
51136	RNFT1	protein_coding	0.66302	8.9567	1.80861	0.0810457	0.315249	-4.84989	0	0
11215	AKAP11	protein_coding	0.662726	10.794	2.57166	0.0155981	0.12607	-3.41991	0	0
79145	CHCHD7	protein_coding	0.662022	7.31164	3.31133	0.00252255	0.0403366	-1.75528	0	0
55765	C1orf106	protein_coding	0.661572	7.36397	2.50972	0.0180101	0.138617	-3.54847	0	0
56926	NCLN	protein_coding	0.661197	9.95019	2.79772	0.00911305	0.0916351	-2.93504	0	0
7105	TSPAN6	protein_coding	0.658282	11.0889	1.66972	0.105895	0.360407	-5.0693	0	0
7464	CORO2A	protein_coding	0.658004	7.75058	1.67207	0.105426	0.359866	-5.0657	0	0
30	ACAA1	protein_coding	0.65714	7.3368	6.00592	1.66059e-06	0.000327494	5.17599	0	0
26515	TIMM10B	protein_coding	0.656136	9.22885	3.57275	0.00127713	0.02677	-1.12163	0	0
647024	C6orf132	protein_coding	0.655695	7.79976	1.708	0.098479	0.349633	-5.01023	0	0
26504	CNNM4	protein_coding	0.655693	8.0601	2.53768	0.0168816	0.132656	-3.49068	0	0
9409	PEX16	protein_coding	0.655167	7.96021	5.23542	1.37454e-05	0.00133389	3.16472	0	0
374882	TMEM205	protein_coding	0.654792	7.99893	2.51932	0.0176149	0.136665	-3.52866	0	0
3692	EIF6	protein_coding	0.654439	9.50774	3.83903	0.000629578	0.0171068	-0.458833	0	0
7179	TPTE	protein_coding	0.652147	5.02066	1.87133	0.0715697	0.295654	-4.74628	0	0
23017	FAIM2	protein_coding	0.65206	5.39161	3.73181	0.000838279	0.0207488	-0.727571	0	0
56940	DUSP22	protein_coding	0.65169	7.35038	1.91022	0.0661865	0.283748	-4.68065	0	0
37	ACADVL	protein_coding	0.651237	10.5701	2.95743	0.00616547	0.0720261	-2.57886	0	0
50488	MINK1	protein_coding	0.650947	8.94968	4.70969	5.8646e-05	0.00360948	1.78529	0	1
51028	VPS36	protein_coding	0.650899	9.9146	2.24348	0.03279	0.196309	-4.07769	0	0
89978	DPH6	protein_coding	0.650898	8.58742	2.59617	0.0147292	0.12202	-3.36851	0	0
9649	RALGPS1	protein_coding	0.650311	6.94022	2.5141	0.0178286	0.137682	-3.53943	0	0
7366	UGT2B15	protein_coding	0.650132	5.26949	1.69646	0.100667	0.352909	-5.02815	0	0
57094	CPA6	protein_coding	0.650088	5.45232	1.50955	0.142137	0.416644	-5.30436	0	0
84541	KBTBD8	protein_coding	0.649795	6.67892	1.93635	0.0627703	0.276147	-4.63598	0	0
23590	PDSS1	protein_coding	0.649575	10.1208	3.19404	0.00340532	0.0490431	-2.03302	0	0
54460	MRPS21	protein_coding	0.649534	9.64597	1.58745	0.123414	0.389391	-5.19249	0	0
89796	NAV1	protein_coding	0.649392	6.81666	2.40349	0.0229603	0.160326	-3.76429	0	0
5793	PTPRG	protein_coding	0.649163	8.21013	1.41612	0.167547	0.454173	-5.43218	0	0
1353	COX11	protein_coding	0.648225	8.83313	2.65447	0.0128397	0.11246	-3.24509	0	0
9771	RAPGEF5	protein_coding	0.648172	7.85954	2.35222	0.02577	0.171597	-3.86628	0	0
64432	MRPS25	protein_coding	0.64742	8.90221	3.05526	0.00483338	0.0618625	-2.35567	0	0
81622	UNC93B1	protein_coding	0.647231	8.91416	2.11136	0.0436097	0.228186	-4.32514	0	0
574	BAGE	NA	0.646818	9.43453	1.70827	0.098427	0.349516	-5.0098	0	0
162962	ZNF836	protein_coding	0.645824	6.86808	2.39103	0.023616	0.163094	-3.7892	1	0
8481	OFD1	protein_coding	0.645169	9.413	3.23846	0.00304081	0.045565	-1.92836	0	0
5352	PLOD2	protein_coding	0.64482	8.07557	0.782832	0.440165	0.714114	-6.10221	0	0
7511	XPNPEP1	protein_coding	0.643291	8.68175	3.64155	0.00106512	0.0239194	-0.951908	0	0
64116	SLC39A8	protein_coding	0.64268	8.41414	1.74473	0.091779	0.336799	-4.95255	0	0
115761	ARL11	protein_coding	0.642316	4.61803	1.86492	0.072492	0.297919	-4.75699	0	0
9753	ZSCAN12	protein_coding	0.641953	5.02658	3.19137	0.00342849	0.0492806	-2.03928	1	0
6039	RNASE6	protein_coding	0.641435	5.18048	2.16654	0.0387538	0.214156	-4.22309	0	0
114836	SLAMF6	protein_coding	0.641025	4.60426	1.81289	0.0803668	0.314213	-4.84291	0	0
57171	DOLPP1	protein_coding	0.640572	8.01124	3.00976	0.0054147	0.0668311	-2.45992	0	0
10240	MRPS31	protein_coding	0.640199	10.3405	2.52845	0.0172469	0.134836	-3.5098	0	0
3459	IFNGR1	protein_coding	0.639748	9.97106	1.5807	0.124952	0.392213	-5.20237	0	0
54842	MFSD6	protein_coding	0.639332	10.0885	1.87884	0.0705016	0.293479	-4.73369	0	0
4651	MYO10	protein_coding	0.639078	10.7345	1.83743	0.0765647	0.305942	-4.80262	0	0
9037	SEMA5A	protein_coding	0.638719	7.4593	0.698665	0.490408	0.751189	-6.1638	0	0
55304	SPTLC3	protein_coding	0.638088	7.8392	0.762718	0.451882	0.721885	-6.11754	0	0
55342	STRBP	protein_coding	0.638017	9.35732	3.58414	0.0012394	0.0262131	-1.09361	0	0
124540	MSI2	protein_coding	0.637796	10.2321	2.23511	0.0333964	0.198346	-4.09368	0	0
93210	PGAP3	protein_coding	0.637774	6.85223	1.98397	0.0569382	0.264623	-4.55339	0	0
728215	FAM155A	protein_coding	0.636481	4.83397	1.89278	0.068556	0.289587	-4.71022	0	0
51110	LACTB2	protein_coding	0.63611	10.2591	2.40307	0.0229821	0.160333	-3.76513	0	0
4121	MAN1A1	protein_coding	0.635893	9.98066	0.875696	0.388497	0.675267	-6.0265	0	0
161291	TMEM30B	protein_coding	0.635344	7.86427	2.15626	0.0396199	0.216786	-4.24224	0	0
728441	GGT2	protein_coding	0.635263	6.8458	2.91607	0.00682763	0.0766844	-2.67212	0	0
9518	GDF15	protein_coding	0.635147	10.827	0.936641	0.356791	0.647463	-5.97246	0	0
1798	DPAGT1	protein_coding	0.634875	8.34117	3.68545	0.000948175	0.0226734	-0.843019	0	0
1666	DECR1	protein_coding	0.632444	7.06209	2.23244	0.0335916	0.198679	-4.09877	0	0
1730	DIAPH2	protein_coding	0.632142	10.7362	3.36392	0.00220251	0.0374887	-1.62936	0	0
150962	PUS10	protein_coding	0.631919	7.49397	3.12877	0.00401777	0.0545852	-2.1856	0	0
118987	PDZD8	protein_coding	0.631728	12.7512	2.69455	0.0116741	0.105788	-3.15927	0	0
113026	PLCD3	protein_coding	0.63155	8.82048	1.59556	0.121587	0.386354	-5.18058	0	0
91057	CCDC34	protein_coding	0.631364	9.654	3.1718	0.00360325	0.0507193	-2.08518	0	0
729665	CCDC175	protein_coding	0.630931	4.86817	3.73222	0.000837375	0.0207488	-0.72656	0	0
84366	PRAC1	protein_coding	0.630794	5.08639	0.764518	0.450825	0.72114	-6.11618	0	0
6698	SPRR1A	protein_coding	0.630159	5.47725	1.06603	0.295334	0.592825	-5.8465	0	0
131177	FAM3D	protein_coding	0.630086	5.42916	2.87041	0.0076364	0.0819539	-2.77424	0	0
1471	CST3	protein_coding	0.629786	10.554	1.98452	0.056874	0.264484	-4.55243	0	0
79730	NSUN7	protein_coding	0.629358	6.25019	1.31428	0.199203	0.495871	-5.56343	0	0
7699	ZNF140	protein_coding	0.629317	7.19238	1.93075	0.0634887	0.27778	-4.64559	1	0
27111	SDCBP2	protein_coding	0.628827	6.19892	3.17881	0.00353966	0.0501657	-2.06875	0	0
513	ATP5D	protein_coding	0.628408	10.3677	2.10678	0.0440361	0.228995	-4.33352	0	0
2109	ETFB	protein_coding	0.628343	9.37227	2.47385	0.0195596	0.145712	-3.62201	0	0
56243	KIAA1217	protein_coding	0.628284	8.23525	2.05188	0.0494441	0.245269	-4.43302	0	0
360	AQP3	protein_coding	0.627797	6.65799	1.84803	0.0749711	0.302274	-4.78508	0	0
7351	UCP2	protein_coding	0.627706	7.6149	1.09141	0.284207	0.582418	-5.82003	0	0
65251	ZNF649	protein_coding	0.627272	7.52127	1.53717	0.13525	0.405753	-5.26523	1	0
5373	PMM2	protein_coding	0.627234	10.4482	3.16434	0.00367201	0.0512956	-2.10263	0	0
1351	COX8A	protein_coding	0.626025	15.1186	3.43914	0.00181193	0.0331995	-1.44784	0	0
767	CA8	protein_coding	0.625908	5.18283	1.73882	0.0928298	0.338891	-4.96189	0	0
50853	VILL	protein_coding	0.62543	5.66788	4.0621	0.000345167	0.0117791	0.107024	0	0
84885	ZDHHC12	protein_coding	0.625335	8.26034	3.44721	0.00177427	0.0329372	-1.42828	0	0
5016	OVGP1	protein_coding	0.62532	5.76095	4.00141	0.000406752	0.0129969	-0.0477536	0	0
10826	FAXDC2	protein_coding	0.62518	5.64963	2.06518	0.0480827	0.241336	-4.40909	0	0
91461	PKDCC	protein_coding	0.624836	6.30856	2.21583	0.0348307	0.202679	-4.13035	0	0
8801	SUCLG2	protein_coding	0.622772	11.9117	2.07942	0.0466624	0.237205	-4.38336	0	0
92255	LMBRD2	protein_coding	0.622048	9.66907	1.67847	0.104158	0.357639	-5.05588	0	0
283377	SPRYD4	protein_coding	0.621878	8.42278	3.45933	0.0017191	0.0322392	-1.39886	0	0
5191	PEX7	protein_coding	0.621268	7.96073	2.76165	0.00994181	0.0968878	-3.01399	0	0
58488	PCTP	protein_coding	0.621263	8.13837	3.75134	0.000795804	0.019967	-0.678807	0	0
51107	APH1A	protein_coding	0.621092	6.89858	3.43407	0.00183602	0.0333896	-1.46013	0	0
738	VPS51	protein_coding	0.620934	8.36005	3.71852	0.000868445	0.0212298	-0.760715	0	0
55884	WSB2	protein_coding	0.620731	11.1549	2.51814	0.017663	0.136965	-3.53109	0	0
55715	DOK4	protein_coding	0.620571	8.42837	2.70595	0.0113612	0.104188	-3.13474	0	0
114884	OSBPL10	protein_coding	0.619813	7.66944	2.93916	0.00645013	0.0741704	-2.62015	0	0
84557	MAP1LC3A	protein_coding	0.619734	5.73119	4.63988	7.10808e-05	0.00415438	1.60273	0	0
284695	ZNF326	protein_coding	0.619416	10.7586	3.28509	0.00269857	0.0421588	-1.81781	0	0
51474	LIMA1	protein_coding	0.61895	11.6312	1.48991	0.147204	0.424537	-5.33181	0	0
51315	KRCC1	protein_coding	0.618244	10.3429	1.17136	0.251128	0.552469	-5.73292	0	0
26355	FAM162A	protein_coding	0.617352	9.18442	3.61396	0.00114568	0.0248087	-1.02011	0	0
2906	GRIN2D	protein_coding	0.617327	7.21002	1.6497	0.109955	0.367137	-5.09975	0	0
9445	ITM2B	protein_coding	0.616756	12.3463	2.21705	0.0347385	0.202395	-4.12804	0	0
7422	VEGFA	protein_coding	0.61674	9.3633	2.30216	0.028812	0.182703	-3.96444	0	0
26747	NUFIP1	protein_coding	0.616696	10.413	2.14994	0.0401612	0.21838	-4.25399	0	0
144100	PLEKHA7	protein_coding	0.616681	7.87032	2.11022	0.0437156	0.228255	-4.32723	0	0
23038	WDTC1	protein_coding	0.615434	7.98307	2.12396	0.0424561	0.225184	-4.30201	0	0
79823	CAMKMT	protein_coding	0.614335	7.36043	3.33395	0.00237975	0.03922	-1.70122	0	0
56928	SPPL2B	protein_coding	0.613121	8.16026	3.99151	0.000417776	0.013204	-0.0729515	0	0
5051	PAFAH2	protein_coding	0.61202	7.58199	2.91218	0.00689333	0.0771388	-2.68086	0	0
221154	MICU2	protein_coding	0.611289	10.3016	2.14136	0.0409064	0.220731	-4.26989	0	0
79971	WLS	protein_coding	0.611116	9.95697	2.57085	0.0156278	0.12607	-3.42161	0	0
401145	CCSER1	protein_coding	0.611047	5.04281	3.82012	0.000662274	0.0176552	-0.506399	0	0
654463	FER1L6	protein_coding	0.610689	5.05344	1.28952	0.207556	0.504812	-5.59404	0	0
10472	ZBTB18	protein_coding	0.61053	7.61464	2.02263	0.0525577	0.254008	-4.48522	1	0
10464	PIBF1	protein_coding	0.610294	10.138	2.31697	0.0278799	0.179109	-3.93555	0	0
55163	PNPO	protein_coding	0.610148	10.849	2.12672	0.0422061	0.224573	-4.29692	0	0
221178	SPATA13	protein_coding	0.610147	6.71894	2.80819	0.00888504	0.0901766	-2.91203	0	0
162966	ZNF600	protein_coding	0.60996	9.48317	2.22205	0.0343619	0.201352	-4.11854	1	0
4615	MYD88	protein_coding	0.609944	9.47787	2.46974	0.0197448	0.146495	-3.63039	0	0
5800	PTPRO	protein_coding	0.608818	5.44194	1.52912	0.13723	0.408452	-5.2767	0	0
6049	RNF6	protein_coding	0.608522	9.40783	2.47047	0.0197117	0.146335	-3.6289	0	0
54937	SOHLH2	protein_coding	0.608261	5.2944	0.707297	0.48511	0.747618	-6.15779	0	0
6610	SMPD2	protein_coding	0.607394	7.04948	4.69234	6.15173e-05	0.00369931	1.7399	0	0
58527	ABRACL	protein_coding	0.607237	7.98556	2.00102	0.0549683	0.259971	-4.52345	0	0
4041	LRP5	protein_coding	0.607087	10.2964	2.28241	0.0300993	0.186882	-4.00278	0	0
10910	SUGT1	protein_coding	0.607043	12.9083	2.39163	0.0235844	0.163065	-3.78802	0	0
7277	TUBA4A	protein_coding	0.606719	10.1128	3.90586	0.000526218	0.0152953	-0.290217	0	0
84769	MPV17L2	protein_coding	0.606481	9.84015	2.90631	0.00699338	0.0777839	-2.69402	0	0
1478	CSTF2	protein_coding	0.605895	9.94756	2.27943	0.0302983	0.187483	-4.00856	0	0
10795	ZNF268	protein_coding	0.605847	7.93979	1.24281	0.224037	0.522915	-5.65036	1	0
6948	TCN2	protein_coding	0.605468	5.63672	3.96061	0.000454094	0.0138348	-0.151469	0	0
10579	TACC2	protein_coding	0.605184	7.63106	4.7631	5.06168e-05	0.00333944	1.92513	0	0
26233	FBXL6	protein_coding	0.60496	6.57667	2.67131	0.0123374	0.109685	-3.20913	0	0
201176	ARHGAP27	protein_coding	0.604732	6.10072	5.31352	1.10824e-05	0.00118303	3.36966	0	0
1944	EFNA3	protein_coding	0.603819	8.04128	1.78355	0.0851207	0.323699	-4.89051	0	0
5320	PLA2G2A	protein_coding	0.603686	5.3227	1.61692	0.116882	0.377818	-5.14895	0	0
160335	TMTC2	protein_coding	0.60347	6.52864	2.02636	0.0521512	0.252765	-4.4786	0	0
201232	SLC16A13	protein_coding	0.603333	7.10306	3.12128	0.00409447	0.0552995	-2.20303	0	0
53840	TRIM34	protein_coding	0.603292	6.63582	3.04842	0.00491683	0.0626153	-2.37139	0	0
401548	SNX30	protein_coding	0.603215	8.72258	2.3127	0.0281458	0.179931	-3.94389	0	0
10495	ENOX2	protein_coding	0.602772	9.33673	2.7228	0.010913	0.10186	-3.09836	0	0
83481	EPPK1	protein_coding	0.602536	7.6549	1.33502	0.192409	0.487876	-5.5374	0	0
1388	ATF6B	protein_coding	0.60232	11.2925	2.29126	0.0295162	0.185389	-3.98563	1	0
27330	RPS6KA6	protein_coding	0.602089	5.71877	1.38145	0.177846	0.468661	-5.47782	0	1
6532	SLC6A4	protein_coding	0.601916	5.30804	1.6577	0.108316	0.365086	-5.08761	0	0
8864	PER2	protein_coding	0.601569	7.52989	3.62989	0.00109847	0.0242151	-0.980748	0	0
55313	CPPED1	protein_coding	0.601499	8.70971	1.33698	0.191774	0.486893	-5.53491	0	0
353	APRT	protein_coding	0.601234	10.0904	2.54219	0.0167058	0.13207	-3.48132	0	0
214	ALCAM	protein_coding	0.601116	9.69935	0.871804	0.390581	0.676886	-6.02984	0	0
84313	VPS25	protein_coding	0.600812	11.9967	2.92809	0.00662866	0.07531	-2.6451	0	0
10758	TRAF3IP2	protein_coding	0.600799	7.63723	3.01972	0.00528201	0.0655463	-2.43716	0	0
10140	TOB1	protein_coding	0.600657	10.665	1.54349	0.133715	0.403898	-5.2562	0	0
84078	KBTBD7	protein_coding	0.600618	7.57941	1.78492	0.0848937	0.323069	-4.8883	0	0
65108	MARCKSL1	protein_coding	0.600543	8.54467	3.566	0.0013	0.0270798	-1.13821	0	0
5734	PTGER4	protein_coding	0.600256	5.17682	2.61055	0.0142404	0.119857	-3.33822	0	0
9121	SLC16A5	protein_coding	0.600121	7.25364	1.86178	0.0729479	0.29898	-4.76224	0	0
4891	SLC11A2	protein_coding	0.599601	9.56061	3.0384	0.00504151	0.0634476	-2.39439	0	0
10682	EBP	protein_coding	0.599528	9.50298	3.52002	0.00146686	0.0292031	-1.25094	0	0
9678	PHF14	protein_coding	0.598974	9.29515	2.06961	0.047637	0.239997	-4.4011	0	0
9377	COX5A	protein_coding	0.598519	12.8199	4.09765	0.000313449	0.0111199	0.197964	0	0
26512	INTS6	protein_coding	0.5981	9.26174	2.19681	0.0363002	0.206774	-4.16631	0	0
55082	ARGLU1	protein_coding	0.59798	12.0801	2.09486	0.0451636	0.232616	-4.35529	0	0
81605	URM1	protein_coding	0.597682	7.3986	3.66848	0.00099182	0.0230262	-0.885164	0	0
6838	SURF6	protein_coding	0.597588	8.75035	3.66064	0.00101264	0.0233326	-0.90461	0	0
260293	CYP4X1	protein_coding	0.59752	5.47831	1.06141	0.297391	0.594052	-5.85126	0	0
51135	IRAK4	protein_coding	0.597404	8.93447	2.57189	0.0155899	0.12607	-3.41944	0	0
3566	IL4R	protein_coding	0.597248	7.69478	2.72435	0.0108725	0.101586	-3.09501	0	0
23580	CDC42EP4	protein_coding	0.59676	6.37533	3.88857	0.000551244	0.0157728	-0.333922	0	0
5037	PEBP1	protein_coding	0.59637	13.9089	2.19769	0.0362307	0.206617	-4.16464	0	0
1499	CTNNB1	protein_coding	0.596046	10.9213	2.3677	0.0248902	0.168098	-3.83564	1	0
10890	RAB10	protein_coding	0.595946	13.9074	4.32151	0.000170338	0.00740324	0.774334	0	0
26053	AUTS2	protein_coding	0.595398	6.19137	1.95706	0.0601732	0.272033	-4.60025	0	0
57477	SHROOM4	protein_coding	0.594532	5.30117	2.2859	0.0298681	0.186517	-3.99602	0	0
55766	H2AFJ	protein_coding	0.594396	7.35469	1.95188	0.0608136	0.27251	-4.60921	0	0
55200	PLEKHG6	protein_coding	0.593615	6.49752	3.36784	0.0021803	0.0371989	-1.61995	0	0
64326	RFWD2	protein_coding	0.593426	9.90813	4.74738	5.28589e-05	0.00346245	1.88396	0	0
51170	HSD17B11	protein_coding	0.593161	13.2215	2.2714	0.0308396	0.189554	-4.02406	0	0
94234	FOXQ1	protein_coding	0.593127	8.06142	0.99903	0.326164	0.623517	-5.91362	0	0
29079	MED4	protein_coding	0.593067	10.9104	2.23925	0.0330949	0.197332	-4.08577	0	0
79654	HECTD3	protein_coding	0.593031	8.56411	2.41174	0.0225356	0.158605	-3.74776	0	0
26517	TIMM13	protein_coding	0.592457	9.92021	2.7132	0.0111664	0.103175	-3.11912	0	0
56937	PMEPA1	protein_coding	0.592412	6.21259	1.47476	0.151209	0.430909	-5.35277	0	0
387882	C12orf75	protein_coding	0.592357	10.813	1.4077	0.170005	0.456724	-5.44336	0	0
10483	SEC23B	protein_coding	0.591578	12.1407	2.21569	0.0348413	0.202679	-4.13061	0	0
55840	EAF2	protein_coding	0.591307	5.84638	3.16433	0.00367216	0.0512956	-2.10267	0	0
10653	SPINT2	protein_coding	0.590917	10.3354	1.71828	0.0965632	0.34652	-4.99418	0	0
183	AGT	protein_coding	0.590902	5.71317	0.972497	0.338963	0.63248	-5.93908	0	0
337972	KRTAP19-5	protein_coding	0.590677	5.73084	1.21603	0.233921	0.533949	-5.68182	0	0
1562	CYP2C18	protein_coding	0.5898	5.24551	1.78247	0.0853	0.324044	-4.89224	0	0
23042	PDXDC1	protein_coding	0.589662	12.088	3.67833	0.000966267	0.0228001	-0.860722	0	0
64087	MCCC2	protein_coding	0.589536	10.9734	2.7334	0.0106396	0.100536	-3.07542	0	0
27121	DKK4	protein_coding	0.588906	6.73864	0.50434	0.617889	0.831026	-6.28	0	0
126868	MAB21L3	protein_coding	0.587618	4.80778	3.631	0.00109525	0.0242091	-0.978004	0	0
3696	ITGB8	protein_coding	0.587528	7.05816	1.2342	0.227182	0.526676	-5.66055	0	0
23788	MTCH2	protein_coding	0.586903	15.0556	3.64142	0.00106549	0.0239194	-0.952228	0	0
7574	ZNF26	protein_coding	0.586434	7.21827	2.32866	0.0271637	0.176739	-3.91267	1	0
23329	TBC1D30	protein_coding	0.585989	8.08963	2.57601	0.0154405	0.125414	-3.41081	0	0
28983	TMPRSS11E	protein_coding	0.58559	4.95902	0.93774	0.356236	0.646695	-5.97146	0	0
25874	MPC2	protein_coding	0.585399	8.49493	3.27052	0.00280127	0.043284	-1.85241	0	0
79961	DENND2D	protein_coding	0.585334	7.7551	1.6003	0.120531	0.385042	-5.17359	0	0
81550	TDRD3	protein_coding	0.584831	8.19629	2.23012	0.0337622	0.199303	-4.10319	0	0
8618	CADPS	protein_coding	0.584663	5.87198	0.973739	0.338356	0.632303	-5.9379	0	0
7726	TRIM26	protein_coding	0.584223	7.90563	3.62655	0.00110821	0.0243421	-0.989009	0	0
54874	FNBP1L	protein_coding	0.583914	11.7907	1.86617	0.0723111	0.297434	-4.7549	0	0
2011	MARK2	protein_coding	0.583747	9.44786	2.98981	0.00569009	0.0688857	-2.50539	0	1
6721	SREBF2	protein_coding	0.583633	8.18615	3.75009	0.000798444	0.0200058	-0.681913	0	0
6928	HNF1B	protein_coding	0.582686	6.66877	1.99811	0.0553007	0.260872	-4.52858	1	0
7546	ZIC2	protein_coding	0.582261	7.46054	1.85637	0.0737376	0.300029	-4.77123	1	0
57175	CORO1B	protein_coding	0.582083	9.16417	3.26638	0.00283115	0.0435256	-1.86223	0	0
10058	ABCB6	protein_coding	0.582056	7.16576	1.98365	0.056976	0.264623	-4.55395	0	0
163131	ZNF780B	protein_coding	0.581517	9.12489	2.00338	0.0547008	0.259416	-4.51929	1	0
1535	CYBA	protein_coding	0.581163	9.05397	3.82405	0.000655357	0.017573	-0.496536	0	0
123688	HYKK	protein_coding	0.581047	6.81372	2.39435	0.0234396	0.162413	-3.78257	0	0
7058	THBS2	protein_coding	0.580642	5.40724	0.850835	0.401934	0.686138	-6.04756	0	0
58986	TMEM8A	protein_coding	0.580252	8.21754	2.65495	0.0128249	0.112438	-3.24405	0	0
55571	CNOT11	protein_coding	0.579472	11.5462	3.9948	0.000414082	0.0131624	-0.0645823	0	0
10929	SRSF8	protein_coding	0.579468	10.8599	2.69817	0.0115738	0.105296	-3.15149	0	0
55111	PLEKHJ1	protein_coding	0.579349	8.23217	4.77862	4.84949e-05	0.00325804	1.96581	0	0
113655	MFSD3	protein_coding	0.578992	7.43468	2.48976	0.0188579	0.142746	-3.58947	0	0
3216	HOXB6	protein_coding	0.57871	8.62852	1.18515	0.24572	0.547733	-5.71733	1	0
145788	C15orf65	protein_coding	0.578683	5.99491	1.95379	0.0605765	0.272356	-4.60591	0	0
2965	GTF2H1	protein_coding	0.578587	10.8818	3.14961	0.00381164	0.0523274	-2.13705	0	0
56922	MCCC1	protein_coding	0.578219	9.2363	2.36734	0.0249104	0.168098	-3.83635	0	0
2354	FOSB	protein_coding	0.578004	7.45199	1.37802	0.178892	0.470128	-5.48228	1	0
79789	CLMN	protein_coding	0.57786	7.31271	1.66929	0.105979	0.360623	-5.06994	0	0
81617	CAB39L	protein_coding	0.576317	7.41554	1.14877	0.260176	0.560014	-5.7581	0	0
4709	NDUFB3	protein_coding	0.57611	9.7566	3.63197	0.00109244	0.0242091	-0.975605	0	0
8775	NAPA	protein_coding	0.57605	8.84872	3.07914	0.00455252	0.0595137	-2.30064	0	0
1192	CLIC1	protein_coding	0.57541	13.5149	3.2233	0.0031608	0.046792	-1.96415	0	0
11046	SLC35D2	protein_coding	0.575266	9.78148	2.51662	0.0177253	0.137173	-3.53424	0	0
51006	SLC35C2	protein_coding	0.575148	9.54642	2.84611	0.00810294	0.0850206	-2.82825	0	0
84068	SLC10A7	protein_coding	0.574628	8.71089	2.39796	0.0232496	0.161584	-3.77537	0	0
1945	EFNA4	protein_coding	0.574228	8.1934	1.8227	0.0788278	0.311054	-4.82685	0	0
79017	GGCT	protein_coding	0.573873	10.7366	2.30265	0.0287809	0.182654	-3.96349	0	0
3065	HDAC1	protein_coding	0.573099	11.713	3.07856	0.00455912	0.0595233	-2.30197	1	0
9887	SMG7	protein_coding	0.571747	10.7918	2.34361	0.0262719	0.173204	-3.88328	0	0
10170	DHRS9	protein_coding	0.571663	4.72842	2.37141	0.0246838	0.167552	-3.82828	0	0
3146	HMGB1	protein_coding	0.5716	12.6126	2.92965	0.00660311	0.0751754	-2.64157	1	0
118472	ZNF511	protein_coding	0.571509	8.18228	2.38291	0.0240529	0.164917	-3.80541	0	0
5003	SLC22A18AS	protein_coding	0.570053	5.78636	5.01016	2.55966e-05	0.00212429	2.57321	0	0
84699	CREB3L3	protein_coding	0.569994	5.57344	1.0712	0.293042	0.590364	-5.84116	0	0
22934	RPIA	protein_coding	0.569613	10.3248	2.32589	0.0273319	0.177082	-3.9181	0	0
55656	INTS8	protein_coding	0.569565	10.1394	2.28885	0.0296744	0.18589	-3.99032	0	0
11083	DIDO1	protein_coding	0.569206	9.87658	2.9589	0.00614318	0.0718572	-2.57555	0	0
91689	SMDT1	protein_coding	0.569043	8.77069	2.79783	0.00911073	0.0916351	-2.93481	0	0
259215	LY6G6F	protein_coding	0.56893	5.35165	3.28038	0.00273136	0.0425424	-1.829	0	0
54737	MPHOSPH8	protein_coding	0.568586	9.84239	2.2715	0.0308323	0.189554	-4.02386	0	0
10099	TSPAN3	protein_coding	0.568032	12.3923	2.01851	0.0530102	0.255454	-4.49254	0	0
6697	SPR	protein_coding	0.567719	10.3012	2.63289	0.0135112	0.11607	-3.29097	0	0
220002	CYB561A3	protein_coding	0.567528	6.86275	5.18951	1.56017e-05	0.00145995	3.04418	0	0
402415	XKRX	protein_coding	0.567393	4.97345	1.77842	0.0859764	0.325334	-4.89877	0	0
8741	TNFSF13	protein_coding	0.567171	6.4922	2.17349	0.0381778	0.212188	-4.21011	0	0
7620	ZNF69	protein_coding	0.566924	8.57231	1.99397	0.0557752	0.261861	-4.53585	0	0
8848	TSC22D1	protein_coding	0.565657	8.12723	2.21265	0.0350727	0.203116	-4.13638	1	0
10208	USPL1	protein_coding	0.564918	10.1798	2.14669	0.0404416	0.219125	-4.26001	0	0
838	CASP5	protein_coding	0.563989	4.97543	2.81704	0.00869648	0.0890079	-2.89254	0	0
4223	MEOX2	protein_coding	0.563883	4.06277	1.14483	0.261776	0.561943	-5.76245	1	0
395	ARHGAP6	protein_coding	0.563541	4.73576	2.35935	0.0253617	0.169938	-3.85219	0	0
6894	TARBP1	protein_coding	0.56349	9.289	2.1612	0.0392016	0.215527	-4.23305	0	0
64429	ZDHHC6	protein_coding	0.562967	11.2606	2.33024	0.0270681	0.176486	-3.90956	0	0
9760	TOX	protein_coding	0.562576	5.38928	1.23381	0.227325	0.526764	-5.66101	0	0
137209	ZNF572	protein_coding	0.562429	6.90263	1.40512	0.170762	0.457955	-5.44677	1	0
2171	FABP5	protein_coding	0.562256	9.15167	1.41683	0.167342	0.454004	-5.43124	0	0
114907	FBXO32	protein_coding	0.562058	5.91227	2.21938	0.0345629	0.201756	-4.12362	0	0
9524	TECR	protein_coding	0.561976	11.6699	2.76076	0.00996308	0.0970174	-3.01593	0	0
3177	SLC29A2	protein_coding	0.561717	8.29554	2.57768	0.0153806	0.125289	-3.40732	0	0
5269	SERPINB6	protein_coding	0.561278	7.95574	2.29113	0.0295252	0.185389	-3.9859	0	0
6845	VAMP7	protein_coding	0.561265	11.0729	1.16057	0.255421	0.556179	-5.74501	0	0
2125	EVPL	protein_coding	0.561234	7.02803	2.89831	0.0071322	0.0784243	-2.71196	0	0
8527	DGKD	protein_coding	0.56119	8.18191	2.38215	0.0240943	0.165078	-3.80693	0	0
83594	NUDT12	protein_coding	0.561159	8.30275	1.62001	0.116215	0.376923	-5.14435	0	0
51527	GSKIP	protein_coding	0.561029	9.20947	2.31738	0.0278547	0.179109	-3.93476	0	0
5321	PLA2G4A	protein_coding	0.561005	8.04572	0.526617	0.602523	0.82245	-6.26854	0	0
89870	TRIM15	protein_coding	0.560979	7.10243	2.53622	0.0169389	0.132995	-3.4937	0	0
51375	SNX7	protein_coding	0.56034	9.44907	1.99436	0.0557308	0.261861	-4.53517	0	0
445328	ARHGEF35	protein_coding	0.560097	9.88445	2.57797	0.0153699	0.125289	-3.4067	0	0
23242	COBL	protein_coding	0.558816	8.67442	2.00592	0.0544136	0.258694	-4.51481	0	0
5774	PTPN3	protein_coding	0.558569	10.7652	2.38157	0.0241256	0.165169	-3.80808	0	0
5317	PKP1	protein_coding	0.558111	5.38109	1.86308	0.0727591	0.29836	-4.76007	0	0
152687	ZNF595	protein_coding	0.55808	6.45825	1.1193	0.272332	0.571231	-5.79028	1	0
28998	MRPL13	protein_coding	0.558017	7.92949	2.43196	0.0215237	0.154326	-3.70703	0	0
116113	FOXP4	protein_coding	0.557451	7.50073	2.45952	0.0202123	0.148361	-3.6512	0	0
55793	FAM63A	protein_coding	0.556639	7.2079	2.17986	0.0376565	0.210875	-4.19817	0	0
10452	TOMM40	protein_coding	0.556477	11.8278	2.84391	0.00814648	0.0852823	-2.83312	0	0
57088	PLSCR4	protein_coding	0.55634	6.24983	1.60661	0.119135	0.382278	-5.16426	0	0
58495	OVOL2	protein_coding	0.556339	6.50112	2.99992	0.0055489	0.0678935	-2.48237	0	0
3200	HOXA3	protein_coding	0.555681	7.50677	1.84808	0.0749636	0.302274	-4.785	1	0
84826	SFT2D3	protein_coding	0.555518	7.79725	3.08734	0.00445966	0.0587307	-2.28168	0	0
55227	LRRC1	protein_coding	0.555367	11.3117	1.69519	0.100911	0.353139	-5.03012	0	0
9855	FARP2	protein_coding	0.554556	7.25024	4.72271	5.65778e-05	0.00358767	1.81938	0	0
23250	ATP11A	protein_coding	0.55436	9.55257	1.72136	0.0959956	0.34543	-4.98936	0	0
10162	LPCAT3	protein_coding	0.554315	13.3014	1.85147	0.0744614	0.301848	-4.77939	0	0
55831	EMC3	protein_coding	0.554076	10.3619	2.9501	0.0062782	0.0727866	-2.59544	0	0
23269	MGA	protein_coding	0.553623	9.48686	0.951699	0.34923	0.64094	-5.95859	1	0
11193	WBP4	protein_coding	0.553341	9.80527	1.99926	0.0551691	0.260483	-4.52655	0	0
717	C2	protein_coding	0.553313	5.4319	1.83257	0.0773053	0.307738	-4.81063	0	0
27290	SPINK4	protein_coding	0.553008	5.28948	1.99628	0.0555104	0.261525	-4.5318	0	0
55278	QRSL1	protein_coding	0.552814	9.80601	2.13011	0.0419023	0.223851	-4.29068	0	0
60481	ELOVL5	protein_coding	0.552591	8.5459	1.14765	0.26063	0.560539	-5.75934	0	0
7174	TPP2	protein_coding	0.552503	12.128	2.25128	0.0322346	0.194271	-4.06276	0	0
284370	ZNF615	protein_coding	0.552285	6.75479	1.50329	0.143736	0.419094	-5.31314	1	0
6714	SRC	protein_coding	0.55185	6.46482	4.60054	7.92114e-05	0.00453887	1.49995	0	0
6947	TCN1	protein_coding	0.55167	5.22482	2.44294	0.0209922	0.152061	-3.68484	0	0
55743	CHFR	protein_coding	0.551644	6.29027	1.89985	0.0675869	0.286972	-4.69826	0	0
50512	PODXL2	protein_coding	0.551498	9.00292	1.44463	0.159437	0.442797	-5.39391	0	0
515	ATP5F1	protein_coding	0.551287	12.8255	4.71862	5.72207e-05	0.00358767	1.80865	0	0
5270	SERPINE2	protein_coding	0.550783	7.25826	1.05641	0.299632	0.595692	-5.85639	0	0
3856	KRT8	protein_coding	0.550712	15.2739	1.02138	0.315642	0.612014	-5.89168	0	0
79836	LONRF3	protein_coding	0.55052	8.11482	1.58217	0.124616	0.391433	-5.20022	0	0
11012	KLK11	protein_coding	0.550471	5.84058	2.20752	0.035466	0.204585	-4.14608	0	0
55851	PSENEN	protein_coding	0.548883	12.4742	2.71178	0.0112041	0.103212	-3.12216	0	0
84904	ARHGEF39	protein_coding	0.548427	8.3405	2.1796	0.0376772	0.210875	-4.19865	0	0
11235	PDCD10	protein_coding	0.548245	10.9485	3.4352	0.00183061	0.0333896	-1.45738	0	0
5972	REN	protein_coding	0.548178	5.29019	0.939343	0.355427	0.645868	-5.96999	0	0
79050	NOC4L	protein_coding	0.547956	7.98703	2.90453	0.00702407	0.0778562	-2.69801	0	0
100506658	OCLN	protein_coding	0.547543	12.0079	1.40096	0.171991	0.46024	-5.45226	0	0
51734	MSRB1	protein_coding	0.547114	7.99723	2.78201	0.00946578	0.0940009	-2.96951	0	0
130	ADH6	protein_coding	0.546836	4.73029	2.00226	0.0548279	0.259643	-4.52127	0	0
9371	KIF3B	protein_coding	0.546398	10.8845	2.14691	0.0404228	0.219088	-4.25961	0	0
4860	PNP	protein_coding	0.546352	10.4884	2.51078	0.0179661	0.138452	-3.54628	0	0
7067	THRA	protein_coding	0.546239	7.68611	3.02575	0.00520324	0.064744	-2.42338	1	0
2181	ACSL3	protein_coding	0.546004	12.8396	2.41092	0.0225772	0.158776	-3.74939	0	0
3716	JAK1	protein_coding	0.545922	11.5077	2.65994	0.0126744	0.111599	-3.23342	0	1
27236	ARFIP1	protein_coding	0.545862	9.84219	3.55582	0.00133528	0.0274863	-1.16322	0	0
7802	DNALI1	protein_coding	0.545808	4.98851	1.84675	0.0751625	0.302779	-4.78721	0	0
348980	HCN1	protein_coding	0.545765	5.66914	0.783322	0.439882	0.714082	-6.10183	0	0
135932	TMEM139	protein_coding	0.545383	8.1832	1.09962	0.280674	0.578864	-5.81134	0	0
7102	TSPAN7	protein_coding	0.545326	5.82019	1.79081	0.0839229	0.321409	-4.87879	0	0
114769	CARD16	protein_coding	0.545242	5.74369	3.04835	0.0049177	0.0626153	-2.37156	0	0
11045	UPK1A	protein_coding	0.545172	6.18101	0.74056	0.465002	0.732572	-6.13398	0	0
10196	PRMT3	protein_coding	0.544657	11.0835	2.51163	0.0179309	0.138297	-3.54453	0	0
22872	SEC31A	protein_coding	0.543851	10.8559	1.65803	0.108249	0.365029	-5.0871	0	0
8671	SLC4A4	protein_coding	0.542873	4.94137	1.21829	0.233076	0.53309	-5.67919	0	0
11244	ZHX1	protein_coding	0.542334	9.65266	1.74169	0.0923183	0.337899	-4.95736	1	0
9114	ATP6V0D1	protein_coding	0.54231	10.0906	2.30999	0.0283162	0.18058	-3.9492	0	0
285849	COX6A1P2	NA	0.542257	13.6099	3.30109	0.00258984	0.0409575	-1.77969	0	0
25934	NIPSNAP3A	protein_coding	0.542146	8.21633	1.9257	0.0641435	0.27951	-4.65424	0	0
5966	REL	protein_coding	0.541588	10.2887	3.27629	0.00276016	0.0429018	-1.83872	1	0
8836	GGH	protein_coding	0.540958	9.13478	1.51461	0.140855	0.41494	-5.29723	0	0
6920	TCEA3	protein_coding	0.540918	7.08633	1.29682	0.205065	0.501577	-5.58506	0	0
26610	ELP4	protein_coding	0.540835	10.7806	3.85054	0.000610458	0.0167591	-0.429851	0	0
128239	IQGAP3	protein_coding	0.540748	9.87373	2.40529	0.0228673	0.160019	-3.7607	0	0
834	CASP1	protein_coding	0.540573	5.01578	1.91566	0.0654622	0.282341	-4.67139	0	0
23649	POLA2	protein_coding	0.540391	10.1903	2.03468	0.0512551	0.24962	-4.46379	0	0
10783	NEK6	protein_coding	0.540295	8.50049	2.90146	0.00707727	0.0781372	-2.7049	0	1
2650	GCNT1	protein_coding	0.539884	7.24427	1.63081	0.113904	0.37344	-5.1282	0	0
22949	PTGR1	protein_coding	0.539487	8.76739	0.978692	0.335945	0.630468	-5.93319	0	0
54751	FBLIM1	protein_coding	0.539128	5.77365	5.72566	3.56935e-06	0.000507485	4.44799	0	0
2064	ERBB2	protein_coding	0.539106	8.20403	1.88166	0.0701036	0.292927	-4.72894	0	1
51673	TPPP3	protein_coding	0.538711	5.22845	2.44717	0.0207908	0.151139	-3.67628	0	0
91523	PCED1B	protein_coding	0.538512	5.87421	2.28119	0.030181	0.186947	-4.00516	0	0
399979	SNX19	protein_coding	0.537894	9.04883	1.16477	0.253743	0.55496	-5.74031	0	0
113835	ZNF257	protein_coding	0.537506	6.48065	2.64732	0.0130585	0.113743	-3.2603	0	0
2101	ESRRA	protein_coding	0.537247	7.9609	4.83166	4.1894e-05	0.0029553	2.10483	1	0
89944	GLB1L2	protein_coding	0.536995	9.98841	1.69227	0.10147	0.353949	-5.03462	0	0
25850	ZNF345	protein_coding	0.536528	5.0679	3.0844	0.00449279	0.0590273	-2.28849	1	0
64332	NFKBIZ	protein_coding	0.535959	7.76542	1.23647	0.226349	0.526062	-5.65787	0	0
55080	TAPBPL	protein_coding	0.535851	7.60184	2.35534	0.0255907	0.170738	-3.86012	0	0
2239	GPC4	protein_coding	0.535746	7.03891	0.849807	0.402496	0.68667	-6.04842	0	0
149233	IL23R	protein_coding	0.53532	5.09676	3.93007	0.000493038	0.0145383	-0.228931	0	0
257364	SNX33	protein_coding	0.535119	7.50695	2.42574	0.0218303	0.155672	-3.71958	0	0
4253	MIA2	protein_coding	0.534978	5.38184	1.4076	0.170035	0.456739	-5.44349	0	0
9595	CYTIP	protein_coding	0.534957	4.83728	2.16675	0.0387363	0.214124	-4.2227	0	0
55745	AP5M1	protein_coding	0.534917	10.7727	2.03943	0.0507487	0.248052	-4.4553	0	0
55568	GALNT10	protein_coding	0.534851	7.15771	2.83148	0.00839678	0.0870087	-2.86066	0	0
10857	PGRMC1	protein_coding	0.53484	12.1238	2.03563	0.0511537	0.249192	-4.4621	0	0
93986	FOXP2	protein_coding	0.534646	5.0226	1.49968	0.144665	0.420428	-5.31819	1	0
8334	HIST1H2AC	protein_coding	0.534622	7.53766	2.60274	0.0145042	0.120809	-3.3547	0	0
23077	MYCBP2	protein_coding	0.533954	10.048	2.43409	0.0214198	0.153822	-3.70274	0	0
79154	DHRS11	protein_coding	0.532866	8.37761	1.68453	0.102972	0.355495	-5.04657	0	0
51604	PIGT	protein_coding	0.532584	11.1198	2.01836	0.0530272	0.255469	-4.49281	0	0
23593	HEBP2	protein_coding	0.532439	10.1966	2.6334	0.0134947	0.116054	-3.28987	0	0
23647	ARFIP2	protein_coding	0.532162	7.47365	4.25688	0.000203232	0.00830173	0.607298	0	0
9034	CCRL2	protein_coding	0.53193	5.13811	3.8465	0.000617119	0.0168431	-0.440049	0	0
51105	PHF20L1	protein_coding	0.5319	7.93319	2.58159	0.0152406	0.124567	-3.39913	0	0
57055	DAZ2	protein_coding	0.531667	4.19201	0.964224	0.343023	0.636052	-5.94689	0	0
54851	ANKRD49	protein_coding	0.531644	9.65813	1.46572	0.153642	0.434729	-5.36519	0	0
57210	SLC45A4	protein_coding	0.531225	6.35772	3.7596	0.00077848	0.0196939	-0.65816	0	0
6238	RRBP1	protein_coding	0.530812	11.1371	1.47078	0.152277	0.432793	-5.35825	0	0
56915	EXOSC5	protein_coding	0.530795	11.79	1.62692	0.114732	0.374631	-5.13403	0	0
10443	N4BP2L2	protein_coding	0.530795	8.60191	2.23582	0.0333442	0.198206	-4.09232	0	0
10553	HTATIP2	protein_coding	0.530783	8.7021	2.40275	0.022999	0.16039	-3.76578	0	0
64118	DUS1L	protein_coding	0.530542	9.00029	4.14837	0.000273119	0.0101619	0.327986	0	0
6342	SCP2	protein_coding	0.530121	10.4379	2.33141	0.0269977	0.17634	-3.90727	0	0
7251	TSG101	protein_coding	0.530121	10.7626	4.18514	0.000247118	0.00956202	0.422483	0	0
10365	KLF2	protein_coding	0.529989	6.355	1.44282	0.159944	0.4436	-5.39637	1	0
51144	HSD17B12	protein_coding	0.529644	13.4239	5.29746	1.15838e-05	0.00121405	3.32754	0	0
9668	ZNF432	protein_coding	0.529496	6.64528	2.04112	0.0505702	0.247706	-4.45229	1	0
4225	MEP1B	protein_coding	0.529463	4.43524	2.54615	0.0165528	0.131143	-3.47309	0	0
489	ATP2A3	protein_coding	0.529314	6.03682	2.88633	0.00734469	0.0800886	-2.73874	0	0
837	CASP4	protein_coding	0.529305	9.11674	1.49621	0.145563	0.421448	-5.32303	0	0
8876	VNN1	protein_coding	0.528935	4.68378	1.64075	0.111811	0.370301	-5.11326	0	0
387521	TMEM189	protein_coding	0.528617	8.92259	2.46677	0.0198796	0.146842	-3.63644	0	0
2863	GPR39	protein_coding	0.528546	6.05004	2.16237	0.0391029	0.215113	-4.23086	0	0
11254	SLC6A14	protein_coding	0.528517	4.67566	1.5989	0.120843	0.385322	-5.17566	0	0
53373	TPCN1	protein_coding	0.528155	9.18844	2.0059	0.0544159	0.258694	-4.51485	0	0
4711	NDUFB5	protein_coding	0.528093	9.14733	2.72087	0.0109635	0.102123	-3.10254	0	0
4715	NDUFB9	protein_coding	0.528038	7.05138	2.3217	0.0275878	0.177952	-3.92629	0	0
23554	TSPAN12	protein_coding	0.527623	6.40198	1.80915	0.0809592	0.315059	-4.84901	0	0
5878	RAB5C	protein_coding	0.527185	13.2615	3.19389	0.00340662	0.0490431	-2.03337	0	0
3207	HOXA11	protein_coding	0.527168	6.82103	1.36866	0.181769	0.473899	-5.49441	0	0
7133	TNFRSF1B	protein_coding	0.526765	7.69641	1.0101	0.320922	0.618411	-5.90281	0	0
9982	FGFBP1	protein_coding	0.526535	5.83167	1.28384	0.209511	0.506677	-5.60099	0	0
1181	CLCN2	protein_coding	0.525003	7.93744	1.83448	0.0770144	0.307137	-4.80749	0	0
286676	ILDR1	protein_coding	0.524294	6.61214	2.60808	0.0143233	0.120175	-3.34343	0	0
79979	TRMT2B	protein_coding	0.523871	9.5682	2.12329	0.0425164	0.225244	-4.30324	0	0
1671	DEFA6	protein_coding	0.523854	4.12472	1.14743	0.26072	0.56066	-5.75959	0	0
5627	PROS1	protein_coding	0.523515	8.13222	0.695735	0.492214	0.752245	-6.16582	0	0
158584	FAAH2	protein_coding	0.522836	6.73743	1.8767	0.0708035	0.294068	-4.73727	0	0
54825	CDHR2	protein_coding	0.522797	5.64951	1.77521	0.0865151	0.326348	-4.90392	0	0
1340	COX6B1	protein_coding	0.522554	12.2044	4.34266	0.000160763	0.00715634	0.829092	0	0
347862	PDDC1	protein_coding	0.522224	6.66344	5.80996	2.834e-06	0.000455947	4.66752	0	0
25963	TMEM87A	protein_coding	0.5221	11.3293	2.19774	0.0362268	0.206617	-4.16455	0	0
57002	YAE1D1	protein_coding	0.521952	8.94235	2.5063	0.0181526	0.139363	-3.5555	0	0
51573	GDE1	protein_coding	0.520687	11.9945	3.06881	0.00467199	0.0605149	-2.32446	0	0
284391	ZNF844	protein_coding	0.520102	6.66558	1.10609	0.277913	0.576281	-5.80446	0	0
10434	LYPLA1	protein_coding	0.519988	11.7313	3.02915	0.00515929	0.064328	-2.41559	0	0
22906	TRAK1	protein_coding	0.519298	7.88374	3.95803	0.000457261	0.0138613	-0.158014	0	0
153020	RASGEF1B	protein_coding	0.519088	5.73415	1.40739	0.170096	0.456741	-5.44377	0	0
2621	GAS6	protein_coding	0.519072	8.13724	1.25204	0.220706	0.51917	-5.63938	0	1
3839	KPNA3	protein_coding	0.519065	12.893	1.97245	0.0583036	0.267537	-4.57351	0	0
9947	MAGEC1	protein_coding	0.518993	4.77692	1.49618	0.145569	0.421448	-5.32307	0	0
55173	MRPS10	protein_coding	0.517937	12.3666	1.61046	0.118289	0.380753	-5.15855	0	0
79180	EFHD2	protein_coding	0.517845	9.74029	2.55551	0.0161963	0.129128	-3.45361	0	0
2180	ACSL1	protein_coding	0.517723	9.75509	1.07829	0.289921	0.587432	-5.83378	0	0
22996	TTC39A	protein_coding	0.516819	7.20826	2.83496	0.00832585	0.0865671	-2.85294	0	0
1329	COX5B	protein_coding	0.516727	8.49537	3.01852	0.00529789	0.0656988	-2.43992	0	0
10741	RBBP9	protein_coding	0.516586	10.6963	1.96716	0.0589405	0.269298	-4.58272	0	0
60682	SMAP1	protein_coding	0.516508	7.67516	1.26117	0.217446	0.516134	-5.62845	0	0
79670	ZCCHC6	protein_coding	0.516373	9.94583	2.87751	0.00750499	0.081161	-2.75842	0	0
26519	TIMM10	protein_coding	0.515781	11.7147	3.55113	0.00135184	0.0276103	-1.17473	0	0
5570	PKIB	protein_coding	0.515587	5.64279	2.96638	0.00603044	0.0710825	-2.5586	0	0
1347	COX7A2	protein_coding	0.515498	10.8356	2.73546	0.0105871	0.100334	-3.07094	0	0
5719	PSMD13	protein_coding	0.51515	12.1727	3.17468	0.00357699	0.0505046	-2.07843	0	0
1203	CLN5	protein_coding	0.514199	7.47163	2.34452	0.0262182	0.172929	-3.88147	0	0
642273	FAM110C	protein_coding	0.514177	6.36914	1.89058	0.0688596	0.290401	-4.71393	0	0
283349	RASSF3	protein_coding	0.513765	9.53297	2.22036	0.0344888	0.201516	-4.12175	0	0
6890	TAP1	protein_coding	0.513729	7.64773	1.53901	0.134802	0.405353	-5.26261	0	0
516	ATP5G1	protein_coding	0.513569	9.04848	2.84118	0.00820095	0.0857546	-2.83919	0	0
23224	SYNE2	protein_coding	0.512469	9.18919	1.43629	0.161777	0.446257	-5.40518	0	0
5267	SERPINA4	protein_coding	0.512284	4.80688	2.13962	0.0410592	0.22123	-4.27312	0	0
949	SCARB1	protein_coding	0.512194	9.13545	2.71613	0.0110885	0.102766	-3.11279	0	0
5194	PEX13	protein_coding	0.512186	9.37303	3.67021	0.000987295	0.0229999	-0.880882	0	0
6509	SLC1A4	protein_coding	0.511904	8.30797	1.26374	0.216533	0.515421	-5.62535	0	0
196	AHR	protein_coding	0.51189	12.7736	0.709299	0.483886	0.746589	-6.15639	1	0
55556	ENOSF1	protein_coding	0.511483	8.57537	1.65694	0.108471	0.365086	-5.08876	0	0
80208	SPG11	protein_coding	0.511384	9.89078	2.23443	0.0334458	0.19839	-4.09497	0	0
353088	ZNF429	protein_coding	0.511303	8.38447	2.25603	0.0319002	0.193096	-4.05365	1	0
968	CD68	protein_coding	0.511156	9.79622	0.718843	0.478074	0.742767	-6.14964	0	0
6239	RREB1	protein_coding	0.510979	8.78626	3.94163	0.000477922	0.0142787	-0.199622	1	0
23230	VPS13A	protein_coding	0.510387	10.4813	1.62509	0.115122	0.375082	-5.13676	0	0
435	ASL	protein_coding	0.510254	7.33512	4.496	0.000105587	0.00544521	1.22735	0	0
391322	LOC391322	NA	0.510103	7.24416	1.86132	0.0730143	0.299001	-4.763	0	0
53344	CHIC1	protein_coding	0.509493	7.71521	1.16845	0.252279	0.55341	-5.73619	0	0
23246	BOP1	protein_coding	0.509314	8.05467	2.07066	0.0475313	0.239893	-4.3992	0	0
3704	ITPA	protein_coding	0.508895	8.24708	2.47429	0.0195397	0.145712	-3.6211	0	0
54205	CYCS	protein_coding	0.508871	14.627	2.32617	0.0273148	0.177082	-3.91755	0	0
3199	HOXA2	protein_coding	0.508809	6.7647	0.997064	0.327101	0.623602	-5.91553	0	0
55359	STYK1	protein_coding	0.508081	6.24317	1.69425	0.10109	0.353221	-5.03156	0	0
100037417	DDTL	protein_coding	0.508025	7.38925	2.32576	0.0273395	0.177082	-3.91834	0	0
84364	ARFGAP2	protein_coding	0.508005	9.21265	4.69369	6.12892e-05	0.00369931	1.74343	0	0
9825	SPATA2	protein_coding	0.507846	6.12411	3.37442	0.00214348	0.0368449	-1.60412	0	0
51087	YBX2	protein_coding	0.507433	8.67618	1.41262	0.168566	0.455017	-5.43683	0	0
4076	CAPRIN1	protein_coding	0.507217	14.768	1.97669	0.0577978	0.266416	-4.56611	0	0
11160	ERLIN2	protein_coding	0.507125	7.98237	2.44399	0.0209418	0.151816	-3.6827	0	0
29095	ORMDL2	protein_coding	0.506137	8.54334	2.88137	0.00743447	0.0805884	-2.74981	0	0
27347	STK39	protein_coding	0.505992	11.5823	0.867861	0.3927	0.678444	-6.0332	0	1
5753	PTK6	protein_coding	0.505826	7.4227	2.06767	0.0478311	0.240373	-4.40459	0	1
3651	PDX1	protein_coding	0.505264	6.15182	2.6738	0.0122646	0.109303	-3.2038	1	0
10005	ACOT8	protein_coding	0.505153	6.41005	4.08036	0.000328498	0.0114761	0.153717	0	0
91227	GGTLC2	protein_coding	0.504031	6.91646	1.80303	0.0819387	0.317389	-4.85898	0	0
9166	EBAG9	protein_coding	0.503535	8.90036	2.59964	0.01461	0.12136	-3.36122	0	0
121504	HIST4H4	protein_coding	0.503445	5.74515	2.3321	0.026956	0.17632	-3.90591	0	0
29796	UQCR10	protein_coding	0.503423	9.4135	1.85584	0.0738165	0.300192	-4.77212	0	0
2952	GSTT1	protein_coding	0.503369	7.60024	1.34598	0.18889	0.483198	-5.5235	0	0
91664	ZNF845	protein_coding	0.503347	8.7691	2.17305	0.0382142	0.212261	-4.21093	0	0
10955	SERINC3	protein_coding	0.503069	14.2781	2.78957	0.00929446	0.092899	-2.95293	0	0
23491	CES3	protein_coding	0.503018	5.9691	1.58975	0.122894	0.388619	-5.18912	0	0
10755	GIPC1	protein_coding	0.502703	9.27626	2.23261	0.0335795	0.198673	-4.09846	0	0
9310	ZNF235	protein_coding	0.50262	6.10283	2.5033	0.0182788	0.140097	-3.56167	1	0
114881	OSBPL7	protein_coding	0.502421	6.88576	3.33554	0.00237002	0.0391779	-1.69742	0	0
8360	HIST1H4D	protein_coding	0.502	11.141	1.37713	0.179163	0.470374	-5.48344	0	0
6603	SMARCD2	protein_coding	0.50187	9.23144	2.87436	0.00756311	0.0815011	-2.76545	0	0
3597	IL13RA1	protein_coding	0.501672	11.4421	1.63042	0.113986	0.373545	-5.12878	0	0
80727	TTYH3	protein_coding	0.501575	8.61411	1.82644	0.0782474	0.309862	-4.82071	0	0
64422	ATG3	protein_coding	0.501552	10.2752	3.48321	0.00161518	0.0311176	-1.34077	0	0
9641	IKBKE	protein_coding	0.50149	6.94346	2.93167	0.00657043	0.0749429	-2.63704	0	1
1376	CPT2	protein_coding	0.50113	8.84808	2.13498	0.0414687	0.222344	-4.28169	0	0
284611	FAM102B	protein_coding	0.500872	9.10051	1.31999	0.197314	0.493583	-5.5563	0	0
22882	ZHX2	protein_coding	0.500765	7.32955	1.41829	0.166918	0.45384	-5.42929	1	0
2869	GRK5	protein_coding	0.500216	6.90814	1.72259	0.0957696	0.34514	-4.98743	0	0
150	ADRA2A	protein_coding	0.500076	5.0419	2.40343	0.0229636	0.160326	-3.76442	0	0
64131	XYLT1	protein_coding	0.500076	6.58281	1.11521	0.27405	0.573075	-5.79468	0	0
22832	CEP162	protein_coding	0.499609	7.95467	1.80801	0.0811408	0.315498	-4.85087	0	0
27020	NPTN	protein_coding	0.499591	11.7989	1.87728	0.0707217	0.293995	-4.7363	0	0
11068	CYB561D2	protein_coding	0.499431	6.16595	3.66801	0.00099306	0.0230262	-0.886334	0	0
1785	DNM2	protein_coding	0.499383	11.3074	2.97193	0.00594812	0.0705167	-2.54602	0	0
113829	SLC35A4	protein_coding	0.499382	9.21097	2.17682	0.0379039	0.211563	-4.20386	0	0
6801	STRN	protein_coding	0.499352	10.2944	2.75855	0.0100162	0.0973022	-3.02075	0	0
90233	ZNF551	protein_coding	0.499345	7.55104	1.43699	0.16158	0.446048	-5.40424	0	0
81876	RAB1B	protein_coding	0.498939	11.9014	2.43263	0.0214911	0.154213	-3.70569	0	0
7128	TNFAIP3	protein_coding	0.498895	7.13404	0.829588	0.413648	0.695327	-6.0651	0	0
54812	AFTPH	protein_coding	0.498694	11.0047	3.91802	0.000509289	0.0149454	-0.259451	0	0
3195	TLX1	protein_coding	0.498443	5.15666	3.71338	0.000880394	0.0214155	-0.773523	1	0
3705	ITPK1	protein_coding	0.498042	9.58783	1.81548	0.079957	0.313822	-4.83867	0	0
64167	ERAP2	protein_coding	0.497977	8.21276	0.75619	0.455724	0.725095	-6.12243	0	0
7638	ZNF221	protein_coding	0.497558	6.32737	2.0138	0.0535311	0.25703	-4.50088	1	0
54942	FAM206A	protein_coding	0.497418	9.95538	3.01384	0.00535996	0.0662715	-2.4506	0	0
1472	CST4	protein_coding	0.497417	4.84472	0.84776	0.403616	0.687539	-6.05012	0	0
8343	HIST1H2BF	protein_coding	0.497308	12.5284	2.33125	0.0270072	0.17634	-3.90758	0	0
402569	KPNA7	protein_coding	0.49712	5.27863	3.44196	0.00179868	0.0330859	-1.44101	0	0
26027	ACOT11	protein_coding	0.496938	6.17106	4.516	9.99426e-05	0.00525228	1.27944	0	0
2224	FDPS	protein_coding	0.496762	9.89373	3.15062	0.0038019	0.0522327	-2.13469	0	0
8195	MKKS	protein_coding	0.496758	10.0776	1.66227	0.10739	0.363602	-5.08065	0	0
8550	MAPKAPK5	protein_coding	0.496723	11.7831	4.52891	9.64587e-05	0.00512797	1.31308	0	0
362	AQP5	protein_coding	0.496708	5.64628	1.6771	0.104428	0.35787	-5.05798	0	0
3482	IGF2R	protein_coding	0.496703	10.3774	1.31877	0.197717	0.493849	-5.55783	0	0
154661	RUNDC3B	protein_coding	0.496103	5.8773	1.44584	0.1591	0.44233	-5.39228	0	0
3487	IGFBP4	protein_coding	0.495874	7.4074	1.5494	0.13229	0.402843	-5.24772	0	0
23624	CBLC	protein_coding	0.495844	7.07963	2.35118	0.0258305	0.171774	-3.86834	0	0
3955	LFNG	protein_coding	0.495658	6.54173	3.61557	0.00114082	0.0247405	-1.01613	0	0
2053	EPHX2	protein_coding	0.495656	7.2455	1.82057	0.0791595	0.311893	-4.83034	0	0
79799	UGT2A3	protein_coding	0.495621	4.87821	1.16115	0.255186	0.555987	-5.74435	0	0
10071	MUC12	protein_coding	0.49553	5.05826	1.82119	0.0790631	0.311782	-4.82933	0	0
374659	HDDC3	protein_coding	0.495396	6.9342	2.75298	0.0101513	0.0980433	-3.03288	0	0
23498	HAAO	protein_coding	0.494882	5.27245	2.16517	0.0388681	0.214593	-4.22564	0	0
51809	GALNT7	protein_coding	0.494067	9.69507	1.96233	0.059527	0.270511	-4.59111	0	0
153768	PRELID2	protein_coding	0.493944	6.6002	2.52459	0.0174017	0.135584	-3.51779	0	0
4905	NSF	protein_coding	0.492944	11.1268	2.34286	0.0263158	0.173424	-3.88475	0	0
3294	HSD17B2	protein_coding	0.492891	6.57187	0.864217	0.394664	0.680186	-6.0363	0	0
56052	ALG1	protein_coding	0.491996	9.20025	2.57886	0.0153382	0.125141	-3.40485	0	0
4040	LRP6	protein_coding	0.491511	10.6298	1.74734	0.0913184	0.335946	-4.94841	0	0
134728	IRAK1BP1	protein_coding	0.491076	6.9743	1.66332	0.107178	0.363155	-5.07906	0	0
388566	ZNF470	protein_coding	0.490582	5.20662	1.79618	0.0830448	0.319627	-4.87009	1	0
317	APAF1	protein_coding	0.49055	8.953	2.43542	0.021355	0.153615	-3.70005	0	0
2673	GFPT1	protein_coding	0.490463	13.9383	2.11832	0.0429693	0.226011	-4.31238	0	0
191	AHCY	protein_coding	0.489664	10.8591	1.92078	0.0647865	0.281247	-4.66265	0	0
80344	DCAF11	protein_coding	0.489217	8.50594	2.59649	0.0147183	0.12202	-3.36785	0	0
131076	CCDC58	protein_coding	0.489141	9.364	2.73102	0.0107004	0.100786	-3.08057	0	0
55578	SUPT20H	protein_coding	0.488556	11.1249	1.66317	0.107209	0.363194	-5.07929	0	0
57674	RNF213	protein_coding	0.48852	9.75135	1.38353	0.177215	0.467413	-5.47511	0	0
11226	GALNT6	protein_coding	0.488355	8.39434	0.849218	0.402818	0.686967	-6.04891	0	0
84910	TMEM87B	protein_coding	0.488282	10.981	1.82687	0.0781809	0.309862	-4.82	0	0
55658	RNF126	protein_coding	0.488244	10.0817	2.00766	0.0542174	0.258212	-4.51173	0	0
79442	LRRC2	protein_coding	0.488118	5.95368	1.19802	0.24075	0.542565	-5.70263	0	0
10555	AGPAT2	protein_coding	0.488083	8.14042	2.68975	0.0118084	0.106478	-3.1696	0	0
22879	MON1B	protein_coding	0.487795	8.6759	3.22646	0.00313537	0.0466011	-1.95668	0	0
2590	GALNT2	protein_coding	0.48745	9.5941	2.56327	0.0159064	0.127636	-3.43744	0	0
54499	TMCO1	protein_coding	0.487448	11.6293	2.1481	0.0403201	0.21879	-4.25741	0	0
284361	EMC10	protein_coding	0.487151	9.12254	2.39519	0.0233953	0.162202	-3.7809	0	0
7639	ZNF85	protein_coding	0.486202	6.55381	1.65046	0.109798	0.366949	-5.0986	1	0
84327	ZBED3	protein_coding	0.486008	7.24226	2.1127	0.0434855	0.227746	-4.32268	0	0
1349	COX7B	protein_coding	0.485708	11.1381	2.76222	0.0099281	0.0968571	-3.01274	0	0
7027	TFDP1	protein_coding	0.48566	11.0335	2.18856	0.0369546	0.208527	-4.18184	1	0
6820	SULT2B1	protein_coding	0.485542	7.35311	0.892222	0.379725	0.667933	-6.01219	0	0
1943	EFNA2	protein_coding	0.485377	5.7395	1.99319	0.0558658	0.262189	-4.53723	0	0
84441	MAML2	protein_coding	0.485117	8.20282	0.882041	0.385113	0.672317	-6.02104	0	0
6720	SREBF1	protein_coding	0.484348	7.61248	2.31504	0.0279996	0.179434	-3.93932	1	0
79602	ADIPOR2	protein_coding	0.484211	11.5254	2.17995	0.0376494	0.210875	-4.19801	0	0
57511	COG6	protein_coding	0.484211	10.1501	1.48962	0.147278	0.424587	-5.3322	0	0
10580	SORBS1	protein_coding	0.483973	6.93996	1.08471	0.287116	0.585014	-5.82707	0	0
51260	PBDC1	protein_coding	0.483699	9.01687	0.979344	0.335628	0.630261	-5.93257	0	0
6041	RNASEL	protein_coding	0.483284	6.18814	2.4153	0.0223543	0.157866	-3.7406	0	1
9056	SLC7A7	protein_coding	0.483202	6.4915	0.804499	0.427751	0.705447	-6.08527	0	0
55269	PSPC1	protein_coding	0.483179	9.53575	2.40043	0.0231197	0.160864	-3.77041	0	0
56674	TMEM9B	protein_coding	0.482899	9.29685	3.95744	0.000457987	0.0138613	-0.159507	0	0
94056	SYAP1	protein_coding	0.482593	12.2943	2.55196	0.0163308	0.129889	-3.46101	0	0
9881	TRANK1	protein_coding	0.482281	6.0517	1.95559	0.0603541	0.272356	-4.60279	0	0
65265	C8orf33	protein_coding	0.482137	8.34558	2.88487	0.00737097	0.0801369	-2.74199	0	0
148198	ZNF98	protein_coding	0.482082	8.05732	2.39051	0.0236442	0.163152	-3.79026	0	0
10092	ARPC5	protein_coding	0.48145	10.4077	2.74735	0.0102894	0.0988302	-3.04513	0	0
162	AP1B1	protein_coding	0.481303	8.95899	2.82925	0.00844237	0.0872347	-2.86558	0	0
1950	EGF	protein_coding	0.481013	4.8718	1.88066	0.0702451	0.293077	-4.73063	0	0
254887	ZDHHC23	protein_coding	0.480619	8.16365	2.17009	0.0384585	0.213102	-4.21646	0	0
29108	PYCARD	protein_coding	0.480398	6.35664	4.11052	0.000302697	0.0108645	0.230906	0	0
162461	TMEM92	protein_coding	0.480364	6.69391	2.34599	0.0261323	0.172646	-3.87858	0	0
7711	ZNF155	protein_coding	0.480342	5.93355	1.97041	0.0585487	0.268321	-4.57706	1	0
440193	CCDC88C	protein_coding	0.480261	7.99045	3.32775	0.00241807	0.0394923	-1.71605	0	0
27436	EML4	protein_coding	0.480194	12.7995	1.88559	0.069553	0.291849	-4.72233	0	0
146723	C17orf77	NA	0.480058	4.95214	2.56919	0.0156885	0.126386	-3.42509	0	0
91612	CHURC1	protein_coding	0.479793	10.2569	3.43293	0.0018415	0.0334074	-1.46291	0	0
128497	SPATA25	protein_coding	0.479452	6.54207	1.45761	0.155852	0.437378	-5.37629	0	0
80704	SLC19A3	protein_coding	0.47943	5.77476	1.0752	0.29128	0.588886	-5.83701	0	0
1337	COX6A1	protein_coding	0.479255	15.2694	2.99352	0.00563796	0.0685141	-2.49696	0	0
3068	HDGF	protein_coding	0.478952	8.47545	4.06172	0.000345518	0.0117791	0.106067	0	0
79612	NAA16	protein_coding	0.478725	9.43872	1.61329	0.117672	0.379433	-5.15435	0	0
79865	TREML2	protein_coding	0.478672	5.3197	0.773379	0.445648	0.718182	-6.10946	0	0
54949	SDHAF2	protein_coding	0.478633	9.37139	3.64736	0.00104888	0.0238274	-0.93753	0	0
23604	DAPK2	protein_coding	0.478587	5.89492	2.49395	0.0186769	0.142138	-3.58088	0	1
57572	DOCK6	protein_coding	0.478055	7.69401	2.701	0.0114961	0.104901	-3.14541	0	0
146223	CMTM4	protein_coding	0.477833	11.559	1.98572	0.0567338	0.2641	-4.55033	0	0
113115	MTFR2	protein_coding	0.477498	9.17987	1.27736	0.211756	0.509353	-5.60888	0	0
1465	CSRP1	protein_coding	0.477392	10.2062	1.65913	0.108027	0.364749	-5.08544	0	0
9813	EFCAB14	protein_coding	0.477314	11.7746	1.93476	0.0629733	0.27638	-4.63871	0	0
6197	RPS6KA3	protein_coding	0.477126	11.7168	2.09744	0.0449179	0.232067	-4.3506	0	0
204962	SLC44A5	protein_coding	0.477108	7.39758	0.943713	0.353226	0.644671	-5.96597	0	0
253012	HEPACAM2	protein_coding	0.476932	4.54573	1.87264	0.071382	0.295268	-4.74408	0	0
91137	SLC25A46	protein_coding	0.476496	11.1789	2.60641	0.0143796	0.120482	-3.34695	0	0
57761	TRIB3	protein_coding	0.476134	8.39468	1.47977	0.149874	0.428568	-5.34585	0	1
136	ADORA2B	protein_coding	0.475488	9.71287	2.7089	0.0112816	0.103665	-3.12839	0	0
83992	CTTNBP2	protein_coding	0.47521	5.48565	1.58267	0.124502	0.391318	-5.19949	0	0
51660	MPC1	protein_coding	0.47506	8.54575	1.66367	0.107107	0.362989	-5.07852	0	0
51250	C6orf203	protein_coding	0.475049	8.1718	1.91052	0.0661461	0.283748	-4.68014	0	0
90827	ZNF479	protein_coding	0.47494	5.03821	3.05991	0.00477742	0.0614034	-2.34497	0	0
8161	COIL	protein_coding	0.474546	9.72112	1.93633	0.0627723	0.276147	-4.63601	0	0
2033	EP300	protein_coding	0.474278	10.7529	1.96484	0.0592218	0.269929	-4.58675	0	0
284106	CISD3	protein_coding	0.47425	7.3764	3.60969	0.00115866	0.0249717	-1.03064	0	0
548593	SLX1A	protein_coding	0.474167	8.21102	2.70622	0.0113538	0.104172	-3.13415	0	0
51337	THEM6	protein_coding	0.47416	6.16477	2.72244	0.0109224	0.101897	-3.09915	0	0
2620	GAS2	protein_coding	0.473773	5.04892	2.80535	0.00894636	0.0903553	-2.91828	0	0
25921	ZDHHC5	protein_coding	0.473638	10.2445	3.34716	0.00229998	0.0384237	-1.66958	0	0
23327	NEDD4L	protein_coding	0.473092	11.3578	1.09764	0.281523	0.579638	-5.81344	0	0
6185	RPN2	protein_coding	0.472455	14.6529	2.09673	0.0449852	0.232262	-4.35188	0	0
54885	TBC1D8B	protein_coding	0.472312	7.93818	1.45463	0.156667	0.438626	-5.38034	0	0
728780	ANKDD1B	protein_coding	0.472276	4.65784	2.86017	0.00782999	0.0833004	-2.79705	0	0
23170	TTLL12	protein_coding	0.472262	10.1556	1.45832	0.155655	0.437063	-5.3753	0	0
57135	DAZ4	protein_coding	0.471321	4.15412	0.949101	0.350527	0.641916	-5.961	0	0
65084	TMEM135	protein_coding	0.471262	9.36859	1.95334	0.0606326	0.272356	-4.60669	0	0
2098	ESD	protein_coding	0.471258	12.1356	1.47907	0.15006	0.428574	-5.34682	0	0
400793	C1orf226	protein_coding	0.471225	6.16757	2.96184	0.00609857	0.0715189	-2.56888	0	0
22924	MAPRE3	protein_coding	0.47076	6.99637	1.85396	0.0740924	0.300755	-4.77524	0	0
10897	YIF1A	protein_coding	0.470539	6.90056	3.78232	0.000732681	0.0188473	-0.601261	0	0
776	CACNA1D	protein_coding	0.470026	6.21967	1.62922	0.114241	0.37396	-5.13058	0	0
57727	NCOA5	protein_coding	0.469997	9.62721	2.10933	0.0437988	0.228409	-4.32887	0	0
79912	PYROXD1	protein_coding	0.469552	10.5142	1.30338	0.202848	0.499455	-5.57697	0	0
7088	TLE1	protein_coding	0.469305	6.66766	1.28438	0.209325	0.506494	-5.60033	0	0
284459	HKR1	protein_coding	0.469139	6.64859	1.85124	0.0744949	0.30188	-4.77976	0	0
113802	HENMT1	protein_coding	0.46911	7.49286	1.35167	0.187083	0.480581	-5.51624	0	0
51131	PHF11	protein_coding	0.469086	7.12725	2.13164	0.0417653	0.223394	-4.28785	0	0
8356	HIST1H3J	protein_coding	0.468567	11.086	1.45053	0.157798	0.440581	-5.38591	0	0
4172	MCM3	protein_coding	0.468467	12.9238	1.75119	0.0906411	0.334497	-4.9423	0	0
6659	SOX4	protein_coding	0.468198	10.409	0.874124	0.389337	0.67602	-6.02785	1	0
55328	RNLS	protein_coding	0.468171	5.75692	1.5646	0.128684	0.397875	-5.22579	0	0
11261	CHP1	protein_coding	0.468128	13.7992	3.08219	0.00451773	0.0591855	-2.29358	0	0
1576	CYP3A4	protein_coding	0.468084	4.98886	2.22605	0.0340639	0.200408	-4.11095	0	0
1050	CEBPA	protein_coding	0.467746	7.22227	3.72484	0.000853975	0.0210238	-0.744964	1	0
54534	MRPL50	protein_coding	0.467002	9.21013	1.90596	0.0667578	0.285022	-4.68788	0	0
3028	HSD17B10	protein_coding	0.466766	11.1813	2.68233	0.0120186	0.107844	-3.18552	0	0
60386	SLC25A19	protein_coding	0.466061	8.9153	2.49712	0.0185411	0.141398	-3.57438	0	0
55198	APPL2	protein_coding	0.465872	9.53472	1.91467	0.0655937	0.282341	-4.67308	0	0
3422	IDI1	protein_coding	0.465716	8.60167	1.79482	0.0832669	0.319976	-4.8723	0	0
51621	KLF13	protein_coding	0.464795	7.09045	3.31281	0.00251294	0.0403366	-1.75175	1	0
140462	ASB9	protein_coding	0.464585	5.54723	2.53882	0.0168369	0.132477	-3.4883	0	0
5862	RAB2A	protein_coding	0.464508	10.9559	2.66257	0.0125957	0.111119	-3.2278	0	0
80142	PTGES2	protein_coding	0.46446	7.78198	4.27702	0.00019236	0.0080734	0.659297	0	0
57662	CAMSAP3	protein_coding	0.463837	6.80331	3.45937	0.0017189	0.0322392	-1.39876	0	0
128869	PIGU	protein_coding	0.463735	11.1512	1.78017	0.0856837	0.324896	-4.89595	0	0
92086	GGTLC1	protein_coding	0.463029	5.91448	2.45281	0.0205247	0.149739	-3.66484	0	0
201798	TIGD4	protein_coding	0.463007	5.38096	2.86183	0.00779822	0.0832037	-2.79335	0	0
290	ANPEP	protein_coding	0.462777	5.5005	1.66002	0.107845	0.364553	-5.08408	0	0
2767	GNA11	protein_coding	0.462654	10.7198	1.77039	0.0873305	0.327985	-4.91166	0	0
57614	KIAA1468	protein_coding	0.462301	9.14122	1.7014	0.0997255	0.351765	-5.02049	0	0
22921	MSRB2	protein_coding	0.461747	9.31178	2.99468	0.00562169	0.068419	-2.49431	1	0
57446	NDRG3	protein_coding	0.461707	11.9078	2.03782	0.0509202	0.248649	-4.45819	0	0
80168	MOGAT2	protein_coding	0.461427	4.8168	2.58182	0.0152322	0.124554	-3.39864	0	0
490	ATP2B1	protein_coding	0.460994	11.714	1.10513	0.278321	0.576929	-5.80548	0	0
7529	YWHAB	protein_coding	0.460744	12.9352	2.32733	0.0272443	0.177082	-3.91527	0	0
57403	RAB22A	protein_coding	0.459901	11.6547	2.57189	0.0155897	0.12607	-3.41943	0	0
11337	GABARAP	protein_coding	0.459465	12.4866	2.0964	0.0450164	0.232262	-4.35248	0	0
10559	SLC35A1	protein_coding	0.459412	9.69302	1.28156	0.210298	0.507576	-5.60377	0	0
79758	DHRS12	protein_coding	0.459164	6.59467	2.78591	0.00937696	0.0934182	-2.96095	0	0
286077	FAM83H	protein_coding	0.459017	7.72592	3.55421	0.00134094	0.0275296	-1.16717	0	0
59338	PLEKHA1	protein_coding	0.458853	9.43904	3.61063	0.0011558	0.0249393	-1.02833	0	0
84945	ABHD13	protein_coding	0.458616	10.2085	2.31703	0.0278762	0.179109	-3.93544	0	0
23212	RRS1	protein_coding	0.458616	10.6516	1.81278	0.0803837	0.314213	-4.84309	0	0
5791	PTPRE	protein_coding	0.458358	7.24592	1.96734	0.058919	0.269298	-4.58241	0	0
51497	NELFCD	protein_coding	0.458015	11.3267	2.12204	0.0426303	0.225326	-4.30555	0	0
5794	PTPRH	protein_coding	0.457904	6.07215	2.13245	0.0416932	0.223138	-4.28636	0	0
151393	RMDN2	protein_coding	0.457885	5.92231	4.57342	8.53476e-05	0.00475793	1.42916	0	0
2309	FOXO3	protein_coding	0.457834	8.89369	2.06453	0.0481479	0.241477	-4.41025	1	0
11231	SEC63	protein_coding	0.457671	12.4159	1.75926	0.0892375	0.331653	-4.92946	0	0
89853	MVB12B	protein_coding	0.457614	7.41951	1.41031	0.169239	0.455802	-5.43989	0	0
83451	ABHD11	protein_coding	0.457531	8.2942	1.56687	0.128152	0.397033	-5.2225	0	0
1768	DNAH6	protein_coding	0.457421	5.1042	2.1899	0.0368476	0.208239	-4.17932	0	0
2035	EPB41	protein_coding	0.456867	11.0735	1.91471	0.0655886	0.282341	-4.67301	0	0
57153	SLC44A2	protein_coding	0.456742	11.1308	0.78447	0.439219	0.713734	-6.10094	0	0
2585	GALK2	protein_coding	0.456534	9.43274	1.90945	0.0662892	0.284016	-4.68196	0	0
54891	INO80D	protein_coding	0.456378	10.5078	2.86868	0.00766889	0.0822544	-2.77811	0	0
2918	GRM8	protein_coding	0.45634	4.81782	1.51234	0.141428	0.415695	-5.30043	0	0
126017	ZNF813	protein_coding	0.456306	7.11309	2.08078	0.0465281	0.236894	-4.38088	1	0
10280	SIGMAR1	protein_coding	0.456303	13.1819	1.97271	0.0582731	0.267494	-4.57306	0	0
5994	RFXAP	protein_coding	0.455111	8.56768	1.31065	0.20041	0.496586	-5.56794	1	0
6195	RPS6KA1	protein_coding	0.455012	9.29194	2.278	0.0303937	0.187783	-4.01131	0	1
54503	ZDHHC13	protein_coding	0.454939	10.0988	2.5498	0.0164129	0.130372	-3.4655	0	0
55286	C4orf19	protein_coding	0.454068	6.87181	2.2376	0.0332146	0.197726	-4.08892	0	0
8525	DGKZ	protein_coding	0.453866	6.90851	4.54173	9.31192e-05	0.00505179	1.3465	0	0
54918	CMTM6	protein_coding	0.45382	10.6733	1.633	0.113439	0.372999	-5.12491	0	0
1445	CSK	protein_coding	0.453772	7.66804	2.61595	0.014061	0.119137	-3.32682	0	1
8796	SCEL	protein_coding	0.453737	5.36779	0.750247	0.459238	0.72768	-6.12685	0	0
1201	CLN3	protein_coding	0.453484	7.7428	2.86592	0.00772079	0.0826661	-2.78426	0	0
22913	RALY	protein_coding	0.453257	9.00259	2.54769	0.0164938	0.130901	-3.4699	0	0
7178	TPT1	protein_coding	0.452866	14.4085	2.9992	0.00555883	0.0679243	-2.48401	0	0
80255	SLC35F5	protein_coding	0.452662	10.2272	1.29049	0.207223	0.504404	-5.59284	0	0
92579	G6PC3	protein_coding	0.452631	8.37237	2.41207	0.0225183	0.158605	-3.74708	0	0
4671	NAIP	protein_coding	0.452098	7.58151	1.21249	0.235254	0.5356	-5.68594	0	0
25839	COG4	protein_coding	0.452041	9.98749	1.81781	0.0795906	0.312987	-4.83486	0	0
8659	ALDH4A1	protein_coding	0.451596	6.57499	1.97439	0.0580722	0.267077	-4.57013	0	0
219	ALDH1B1	protein_coding	0.451591	9.36224	1.78516	0.0848539	0.323069	-4.88791	0	0
9217	VAPB	protein_coding	0.45153	8.35408	2.42751	0.0217428	0.155411	-3.71602	0	0
23229	ARHGEF9	protein_coding	0.451509	7.59758	1.4663	0.153484	0.434593	-5.36439	0	0
1894	ECT2	protein_coding	0.451139	13.3575	2.05336	0.0492908	0.244666	-4.43036	0	0
285989	ZNF789	protein_coding	0.451086	7.02271	2.28499	0.0299285	0.186517	-3.9978	1	0
55608	ANKRD10	protein_coding	0.450913	11.0094	1.69461	0.101022	0.35315	-5.03102	0	0
54867	TMEM214	protein_coding	0.45032	10.397	2.01366	0.0535474	0.25703	-4.50114	0	0
54108	CHRAC1	protein_coding	0.450034	9.67881	2.06911	0.0476866	0.240082	-4.40199	0	0
161742	SPRED1	protein_coding	0.449935	9.81245	1.52978	0.137065	0.408272	-5.27575	0	0
11145	PLA2G16	protein_coding	0.449525	10.4097	0.606479	0.548985	0.789225	-6.22348	0	0
4077	NBR1	protein_coding	0.448986	9.8703	1.89978	0.0675964	0.286972	-4.69838	0	0
51652	CHMP3	protein_coding	0.448638	10.0666	2.9636	0.00607211	0.0712987	-2.5649	0	0
91942	NDUFAF2	protein_coding	0.44853	10.0001	1.93546	0.0628836	0.276246	-4.6375	0	0
4292	MLH1	protein_coding	0.448317	8.84592	0.775837	0.444219	0.717644	-6.10758	0	0
80145	THOC7	protein_coding	0.448117	10.9777	3.06932	0.00466606	0.0605031	-2.32329	0	0
8330	HIST1H2AK	protein_coding	0.447654	6.80662	2.42515	0.0218599	0.155754	-3.72078	0	0
10318	TNIP1	protein_coding	0.447205	7.87531	2.31058	0.0282786	0.180528	-3.94803	0	0
23294	ANKS1A	protein_coding	0.447104	8.09847	2.5203	0.0175752	0.136472	-3.52665	0	0
57590	WDFY1	protein_coding	0.446592	10.7073	1.8514	0.0744704	0.301848	-4.77949	0	0
10224	ZNF443	protein_coding	0.446555	7.67114	2.26045	0.0315918	0.192117	-4.04515	0	0
55343	SLC35C1	protein_coding	0.446386	7.21578	3.67004	0.000987734	0.0229999	-0.881298	0	0
4774	NFIA	protein_coding	0.446091	9.17126	0.901834	0.374683	0.66396	-6.00375	1	0
11060	WWP2	protein_coding	0.445974	10.0046	3.33263	0.00238787	0.03922	-1.70438	0	0
60592	SCOC	protein_coding	0.445868	7.41983	1.91703	0.0652811	0.282295	-4.66906	0	0
327	APEH	protein_coding	0.445703	11.7587	3.52636	0.00144264	0.0289157	-1.23541	0	0
83449	PMFBP1	protein_coding	0.445651	5.99449	1.47921	0.150024	0.428574	-5.34663	0	0
11340	EXOSC8	protein_coding	0.445582	10.2831	1.77941	0.0858116	0.325046	-4.89718	0	0
128486	FITM2	protein_coding	0.445025	9.30428	2.10378	0.0443174	0.230002	-4.33901	0	0
5775	PTPN4	protein_coding	0.444771	9.76636	3.36376	0.00220341	0.0374887	-1.62974	0	0
120376	COLCA2	protein_coding	0.444677	6.99581	0.942653	0.35376	0.645025	-5.96695	0	0
57054	DAZ3	protein_coding	0.444664	4.19973	0.939963	0.355114	0.645616	-5.96942	0	0
54625	PARP14	protein_coding	0.444285	10.261	1.08736	0.285964	0.5838	-5.82429	0	0
85477	SCIN	protein_coding	0.443927	5.83874	1.34237	0.190043	0.484512	-5.52808	0	0
400713	ZNF880	protein_coding	0.443908	6.37712	2.63647	0.0133974	0.115634	-3.28336	1	0
116985	ARAP1	protein_coding	0.44343	7.3491	2.1108	0.0436617	0.228255	-4.32616	0	0
145957	NRG4	protein_coding	0.443229	5.45606	2.12965	0.0419438	0.223851	-4.29153	0	0
7556	ZNF10	protein_coding	0.44306	6.58082	1.44663	0.15888	0.441884	-5.3912	0	0
1316	KLF6	protein_coding	0.443023	10.9857	1.25088	0.221121	0.519746	-5.64076	1	0
116224	FAM122A	protein_coding	0.442938	7.64679	2.01347	0.053568	0.257062	-4.50146	0	0
64747	MFSD1	protein_coding	0.442925	7.65481	2.57572	0.0154512	0.125414	-3.41143	0	0
133522	PPARGC1B	protein_coding	0.442736	6.23888	2.70985	0.0112559	0.10348	-3.12632	0	0
2172	FABP6	protein_coding	0.442703	7.05781	1.29751	0.204831	0.501241	-5.58421	0	0
84433	CARD11	protein_coding	0.442568	5.23095	1.33948	0.190969	0.486063	-5.53175	0	0
79903	NAA60	protein_coding	0.442183	8.58751	3.27194	0.00279108	0.0431994	-1.84904	0	0
29881	NPC1L1	protein_coding	0.441233	5.54806	1.11478	0.27423	0.57331	-5.79514	0	0
389812	LCN15	protein_coding	0.441201	4.15417	1.509	0.142277	0.416719	-5.30513	0	0
54675	CRLS1	protein_coding	0.44082	9.69826	1.76206	0.0887533	0.330789	-4.92498	0	0
1072	CFL1	protein_coding	0.440818	8.1041	3.19577	0.00339037	0.0488858	-2.02895	0	0
148170	CDC42EP5	protein_coding	0.440666	5.97641	3.38918	0.00206309	0.0358325	-1.5686	0	0
55277	FGGY	protein_coding	0.4401	5.75143	2.46725	0.0198577	0.14674	-3.63546	0	0
195814	SDR16C5	protein_coding	0.440068	5.63032	1.04512	0.304729	0.600197	-5.86789	0	0
11329	STK38	protein_coding	0.439998	10.824	1.43764	0.161397	0.446048	-5.40336	0	1
54510	PCDH18	protein_coding	0.439685	4.84012	0.85574	0.399259	0.684115	-6.04345	0	0
374395	TMEM179B	protein_coding	0.439683	13.3295	1.99505	0.0556512	0.261861	-4.53395	0	0
4688	NCF2	protein_coding	0.439335	5.05316	1.98206	0.0571626	0.265196	-4.55673	0	0
6732	SRPK1	protein_coding	0.439207	11.9087	2.12133	0.0426941	0.225381	-4.30684	0	1
6048	RNF5	protein_coding	0.438451	8.95965	2.45401	0.0204684	0.149626	-3.6624	0	0
65065	NBEAL1	protein_coding	0.438408	8.72368	1.52332	0.138668	0.411517	-5.28492	0	0
113828	FAM83F	protein_coding	0.438213	5.41994	2.35107	0.0258367	0.171774	-3.86856	0	0
5119	CHMP1A	protein_coding	0.437868	8.64925	3.31345	0.00250883	0.0403282	-1.75023	0	0
26090	ABHD12	protein_coding	0.437665	8.32804	2.48593	0.0190245	0.143525	-3.59731	0	0
2237	FEN1	protein_coding	0.437442	11.7037	2.22479	0.0341571	0.200472	-4.11333	0	0
4683	NBN	protein_coding	0.437395	10.4181	1.80146	0.0821907	0.318029	-4.86152	0	0
7260	TSSC1	protein_coding	0.43739	7.64903	3.03795	0.00504716	0.0634476	-2.39542	0	0
26275	HIBCH	protein_coding	0.437163	8.53681	2.57108	0.0156193	0.12607	-3.42113	0	0
7365	UGT2B10	protein_coding	0.437009	4.36336	2.15848	0.0394316	0.216208	-4.23811	0	0
6374	CXCL5	protein_coding	0.436289	4.63137	0.835352	0.410449	0.692999	-6.06038	0	0
79144	PPDPF	protein_coding	0.436146	7.39009	1.87783	0.0706444	0.293741	-4.73538	0	0
23080	AVL9	protein_coding	0.436099	10.5991	2.23475	0.0334229	0.198385	-4.09438	0	0
5208	PFKFB2	protein_coding	0.435629	8.18966	1.4082	0.169857	0.456462	-5.44269	0	0
100129669	IZUMO3	protein_coding	0.435211	4.41584	1.11371	0.274683	0.573734	-5.7963	0	0
10165	SLC25A13	protein_coding	0.435169	11.0427	1.44985	0.157986	0.440867	-5.38684	0	0
283232	TMEM80	protein_coding	0.434946	7.67866	2.53315	0.0170601	0.13366	-3.50007	0	0
533	ATP6V0B	protein_coding	0.434867	9.23155	2.1457	0.0405281	0.21927	-4.26186	0	0
2595	GANC	protein_coding	0.434851	7.99243	1.91481	0.065575	0.282341	-4.67284	0	0
25801	GCA	protein_coding	0.434488	7.17992	2.13813	0.0411902	0.22148	-4.27587	0	0
79585	CORO7	protein_coding	0.434451	6.36465	3.71811	0.000869401	0.0212298	-0.761746	0	0
7678	ZNF124	protein_coding	0.43442	8.29906	1.84906	0.0748184	0.302235	-4.78338	0	0
80765	STARD5	protein_coding	0.434061	5.61505	2.89535	0.00718408	0.0788751	-2.71857	0	0
54893	MTMR10	protein_coding	0.433789	8.81765	2.19832	0.0361816	0.206617	-4.16346	0	0
25987	TSKU	protein_coding	0.433742	8.91272	2.00093	0.0549788	0.259971	-4.52361	0	0
8857	FCGBP	protein_coding	0.433446	5.07387	2.60974	0.0142677	0.119984	-3.33994	0	0
161	AP2A2	protein_coding	0.4323	9.49253	3.63049	0.00109673	0.0242091	-0.979267	0	0
23315	SLC9A8	protein_coding	0.432275	9.91845	1.65551	0.108764	0.365757	-5.09094	0	0
26249	KLHL3	protein_coding	0.432152	5.11282	3.30697	0.00255103	0.0405797	-1.76569	0	0
79056	PRRG4	protein_coding	0.432125	9.46796	1.55362	0.13128	0.401702	-5.24165	0	0
55027	HEATR3	protein_coding	0.431961	8.73261	2.62903	0.0136346	0.116584	-3.29915	0	0
1839	HBEGF	protein_coding	0.431894	7.88792	0.916729	0.366956	0.657067	-5.9905	0	0
60401	EDA2R	protein_coding	0.431748	4.45638	1.10509	0.278336	0.576929	-5.80552	0	0
134548	SOWAHA	protein_coding	0.431587	5.19381	3.34635	0.00230481	0.0384237	-1.67152	0	0
57460	PPM1H	protein_coding	0.431572	8.12496	1.01628	0.318022	0.615149	-5.89672	0	0
8342	HIST1H2BM	protein_coding	0.43157	10.9908	1.01615	0.318083	0.615202	-5.89685	0	0
8624	PSMG1	protein_coding	0.431338	11.0261	1.93007	0.063577	0.277833	-4.64676	0	0
9491	PSMF1	protein_coding	0.430797	10.2236	2.17696	0.0378925	0.211563	-4.2036	0	0
63901	FAM111A	protein_coding	0.430718	9.44867	1.17328	0.25037	0.551795	-5.73076	0	0
2932	GSK3B	protein_coding	0.430556	11.8797	3.12983	0.00400699	0.054479	-2.18313	0	1
89765	RSPH1	protein_coding	0.430392	6.27479	4.64622	6.98519e-05	0.00411947	1.61928	0	0
93974	ATPIF1	protein_coding	0.429971	9.62518	1.96471	0.0592368	0.269929	-4.58697	0	0
3133	HLA-E	protein_coding	0.429932	10.9105	1.54576	0.133165	0.40324	-5.25294	0	0
3321	IGSF3	protein_coding	0.429887	7.13179	1.80248	0.0820263	0.317528	-4.85987	0	0
90416	C15orf57	protein_coding	0.429391	6.78528	2.08763	0.0458601	0.234588	-4.36845	0	0
55144	LRRC8D	protein_coding	0.428805	7.72961	3.20882	0.00327961	0.0475881	-1.99826	0	0
27314	RAB30	protein_coding	0.428749	6.48743	1.57041	0.127327	0.39568	-5.21736	0	0
80004	ESRP2	protein_coding	0.428694	9.01371	1.6511	0.109666	0.366747	-5.09762	0	0
9836	LCMT2	protein_coding	0.42827	7.72154	1.68964	0.101979	0.354735	-5.03869	0	0
23506	GLTSCR1L	protein_coding	0.427857	7.59405	1.85371	0.0741299	0.300755	-4.77566	0	0
145741	C2CD4A	protein_coding	0.427647	5.20958	1.82548	0.0783957	0.310004	-4.82228	0	0
54897	CASZ1	protein_coding	0.427625	6.49092	3.21796	0.00320414	0.0470891	-1.97674	0	0
80110	ZNF614	protein_coding	0.427546	7.92565	0.997829	0.326736	0.623517	-5.91479	0	0
653082	ZDHHC11B	protein_coding	0.427495	5.8447	1.38905	0.175548	0.464764	-5.4679	0	0
64090	GAL3ST2	protein_coding	0.427409	7.88259	2.48173	0.0192092	0.144156	-3.60592	0	0
79541	OR2A4	protein_coding	0.427333	7.5681	1.15048	0.25948	0.559568	-5.75621	0	0
93100	NAPRT	protein_coding	0.427319	8.17588	1.63894	0.11219	0.371058	-5.11599	0	0
222643	UNC5CL	protein_coding	0.42727	5.2955	1.34611	0.188849	0.483198	-5.52333	0	0
55272	IMP3	protein_coding	0.427167	8.33079	2.09098	0.0455366	0.233666	-4.36237	0	0
5460	POU5F1	protein_coding	0.426879	6.05804	2.08976	0.0456535	0.234022	-4.36457	1	0
9882	TBC1D4	protein_coding	0.426779	9.96956	0.954468	0.347851	0.639978	-5.95601	0	0
22928	SEPHS2	protein_coding	0.426434	9.03011	2.03129	0.0516189	0.251059	-4.46983	0	0
390637	GDPGP1	protein_coding	0.425961	7.03545	1.91641	0.0653626	0.282329	-4.67011	0	0
27351	DESI1	protein_coding	0.42584	8.19877	2.43831	0.0212151	0.153071	-3.69421	0	0
80724	ACAD10	protein_coding	0.425518	6.98784	2.57333	0.0155374	0.125871	-3.41642	0	0
50808	AK3	protein_coding	0.425255	8.92237	2.21893	0.0345964	0.201888	-4.12447	0	0
6199	RPS6KB2	protein_coding	0.425187	8.18565	2.18982	0.0368542	0.208239	-4.17947	0	1
4598	MVK	protein_coding	0.425063	6.55988	4.46581	0.000114711	0.00573275	1.14878	0	0
23613	ZMYND8	protein_coding	0.424952	10.0956	1.42432	0.165182	0.45137	-5.42124	0	0
28991	COMMD5	protein_coding	0.424364	7.36064	2.94825	0.00630694	0.0730416	-2.59962	0	0
219541	MED19	protein_coding	0.424171	7.43125	3.57904	0.00125616	0.0264514	-1.10616	0	0
369	ARAF	protein_coding	0.424065	9.09128	1.59306	0.122148	0.387465	-5.18426	0	0
7643	ZNF90	protein_coding	0.423602	6.12921	1.55821	0.13019	0.400515	-5.23503	1	0
11221	DUSP10	protein_coding	0.423587	6.46511	0.77089	0.447099	0.719446	-6.11135	0	0
10190	TXNDC9	protein_coding	0.423431	8.94967	2.37462	0.0245062	0.166964	-3.8219	0	0
55862	ECHDC1	protein_coding	0.423247	9.58324	2.80685	0.00891392	0.0901766	-2.91498	0	0
100131827	ZNF717	protein_coding	0.42311	7.32277	1.31249	0.199799	0.496279	-5.56566	1	0
57003	CCDC47	protein_coding	0.423065	13.4191	2.16822	0.038614	0.213576	-4.21996	0	0
8669	EIF3J	protein_coding	0.422819	13.4046	1.60912	0.118582	0.381351	-5.16053	0	0
91862	MARVELD3	protein_coding	0.422638	7.84131	1.97619	0.0578575	0.266557	-4.56699	0	0
83931	STK40	protein_coding	0.422617	8.92142	1.86468	0.0725264	0.297919	-4.75739	0	1
55512	SMPD3	protein_coding	0.422442	5.3084	2.34543	0.0261649	0.172747	-3.87968	0	0
6821	SUOX	protein_coding	0.422316	7.84474	2.23854	0.0331463	0.197574	-4.08712	0	0
9519	TBPL1	protein_coding	0.422278	9.29066	1.37064	0.181156	0.473236	-5.49185	0	0
199777	ZNF626	protein_coding	0.421938	6.10494	2.13494	0.041472	0.222344	-4.28176	0	0
51696	HECA	protein_coding	0.421895	8.79567	1.5488	0.132433	0.402956	-5.24857	0	0
79922	MRM1	protein_coding	0.421598	6.97647	2.01232	0.0536962	0.25734	-4.5035	0	0
152579	SCFD2	protein_coding	0.421147	9.40314	1.79311	0.0835467	0.320658	-4.87507	0	0
65110	UPF3A	protein_coding	0.421027	10.1582	1.90195	0.0673003	0.28637	-4.69469	0	0
9555	H2AFY	protein_coding	0.420969	9.56923	2.91541	0.00683874	0.0767152	-2.6736	0	0
7262	PHLDA2	protein_coding	0.420771	8.84181	1.25552	0.219458	0.517779	-5.63522	0	0
55638	SYBU	protein_coding	0.420569	5.91879	2.61357	0.0141399	0.119456	-3.33185	0	0
745	MYRF	protein_coding	0.420313	7.02447	1.22235	0.231562	0.531284	-5.67446	1	0
9802	DAZAP2	protein_coding	0.420215	12.8447	1.59108	0.122593	0.388205	-5.18716	0	0
3918	LAMC2	protein_coding	0.420207	10.2007	0.667012	0.510115	0.763377	-6.18521	0	0
8650	NUMB	protein_coding	0.42005	8.87416	2.71193	0.0112001	0.103212	-3.12184	0	0
8399	PLA2G10	protein_coding	0.420016	5.42468	3.30155	0.0025868	0.0409575	-1.7786	0	0
112	ADCY6	protein_coding	0.420014	8.49948	2.24639	0.0325815	0.195478	-4.07212	0	0
134637	ADAT2	protein_coding	0.419911	9.09572	1.41173	0.168825	0.455088	-5.43801	0	0
115294	PCMTD1	protein_coding	0.419817	8.48069	1.79784	0.082776	0.319217	-4.8674	0	0
1345	COX6C	protein_coding	0.419472	6.58145	2.1169	0.0430993	0.22637	-4.31499	0	0
3040	HBA2	protein_coding	0.418704	5.57734	1.62084	0.116034	0.376537	-5.14311	0	0
28957	MRPS28	protein_coding	0.418674	8.81538	2.83291	0.00836746	0.0869012	-2.85748	0	0
1174	AP1S1	protein_coding	0.418469	8.33275	1.57784	0.12561	0.393193	-5.20655	0	0
1059	CENPB	protein_coding	0.418424	6.70084	2.90478	0.00701968	0.0778562	-2.69744	0	0
23358	USP24	protein_coding	0.418156	10.7553	2.40795	0.0227299	0.159425	-3.75536	0	0
8884	SLC5A6	protein_coding	0.417799	8.63532	1.75576	0.0898435	0.333026	-4.93503	0	0
151742	PPM1L	protein_coding	0.417556	6.01954	1.74779	0.0912379	0.335926	-4.94769	0	0
54947	LPCAT2	protein_coding	0.417539	11.572	0.482603	0.633054	0.838267	-6.29071	0	0
147837	ZNF563	protein_coding	0.417533	6.39953	2.00235	0.0548171	0.259643	-4.5211	0	0
11339	OIP5	protein_coding	0.417421	9.23344	1.25909	0.218186	0.516622	-5.63095	0	0
152189	CMTM8	protein_coding	0.417038	7.81691	2.33126	0.0270065	0.17634	-3.90756	0	0
5911	RAP2A	protein_coding	0.416983	9.10864	1.49427	0.146065	0.422353	-5.32573	0	0
79090	TRAPPC6A	protein_coding	0.416969	7.7878	2.20669	0.0355301	0.204666	-4.14765	0	0
55219	TMEM57	protein_coding	0.416245	10.078	1.72725	0.094918	0.343394	-4.98012	0	0
84842	HPDL	protein_coding	0.416182	6.03064	1.52811	0.137478	0.409	-5.27813	0	0
492311	IGIP	protein_coding	0.416182	6.18525	1.59308	0.122144	0.387465	-5.18423	0	0
57143	ADCK1	protein_coding	0.415994	6.72446	2.74725	0.010292	0.0988302	-3.04535	0	1
6649	SOD3	protein_coding	0.41595	4.18311	2.66395	0.0125545	0.110904	-3.22485	0	0
8451	CUL4A	protein_coding	0.415945	10.7411	1.93122	0.0634287	0.27778	-4.64479	0	0
4101	MAGEA2	protein_coding	0.415396	5.79917	1.09637	0.282071	0.580115	-5.81479	0	0
79628	SH3TC2	protein_coding	0.415062	6.45959	1.47521	0.15109	0.430637	-5.35215	0	0
8997	KALRN	protein_coding	0.415008	5.60592	4.48547	0.000108685	0.00553718	1.19994	0	1
51272	BET1L	protein_coding	0.41444	7.67202	3.26187	0.00286404	0.0438475	-1.87293	0	0
10380	BPNT1	protein_coding	0.414337	8.65981	1.91805	0.0651466	0.282005	-4.66732	0	0
6419	SETMAR	protein_coding	0.41432	8.0072	2.17236	0.0382704	0.212381	-4.21221	0	0
23787	MTCH1	protein_coding	0.414313	10.7463	2.29061	0.0295588	0.185536	-3.98689	0	0
5688	PSMA7	protein_coding	0.413722	12.0533	2.19295	0.0366051	0.207734	-4.17358	0	0
7965	AIMP2	protein_coding	0.413597	12.2128	1.68297	0.103275	0.355981	-5.04896	0	0
1021	CDK6	protein_coding	0.413234	9.68017	1.08807	0.285654	0.583577	-5.82354	0	1
388403	YPEL2	protein_coding	0.412931	6.27658	1.96968	0.0586361	0.268526	-4.57833	0	0
[truncated: 16,342 more rows]

## Sheet: Supplementary figure S9 
Sample	ST6GALNAC12	ST3GAL32	FUT62	FUT32	FUT22	GCNT32	B3GNT32	GALNT32	CDX12	HNF4A2	HNF1A2	ETS22	MYB2	MECOM2	SIX42	ZNF286A2	ZNF286B2	MLLT102	MSX12
CaCo2	4.59348	5.47754	4.59459	5.49368	6.52038	6.15417	6.77203	11.0662	4.9903	10.3115	7.04958	10.5289	6.91647	7.97578	6.63622	8.40649	6.73312	9.95405	6.17666
Co115	4.47763	6.1231	4.84695	7.61555	8.27195	5.26009	7.84398	11.0923	5.07442	6.56575	5.72643	10.7508	11.4005	6.05066	8.18127	8.50121	6.82073	10.5071	5.6054
Colo205	7.7552	5.73366	6.02702	9.64571	7.3897	11.1462	10.0527	11.6003	5.1871	8.9436	7.01666	12.54	17.0575	7.92848	6.46221	7.17516	5.739	9.0476	5.25174
Colo320	4.50972	6.37317	4.82168	6.22613	5.01957	4.97443	6.96247	5.29625	5.09502	6.60221	5.9562	9.80637	7.9835	6.91675	8.1231	8.63713	7.64399	10.3829	6.45496
DLD-1	4.62009	5.89346	4.55429	5.54999	8.31796	6.36925	8.32772	10.8821	5.05629	7.83748	5.62798	12.1993	11.5274	5.52931	6.19789	8.57122	6.84396	10.2654	5.56728
HCT116	4.68076	5.65086	4.82702	5.78808	6.05735	7.3873	8.20828	8.46571	5.16845	6.70549	5.85907	10.8556	8.09176	5.77028	8.65003	8.03122	6.43624	9.97136	6.6359
HCT15	4.40846	5.90409	4.62965	6.32013	8.59897	5.23753	8.04269	11.743	5.15766	6.95158	5.78321	12.6958	11.9379	5.73512	9.13671	8.75784	7.31548	10.9005	5.51957
HT29	4.89268	5.81125	4.69122	6.21978	7.56134	14.0991	8.19641	11.1266	4.75477	7.95695	6.42235	14.7635	13.0402	8.99529	7.29987	7.33657	6.00478	9.62742	4.68892
KM12	6.29748	5.51885	4.63618	5.98413	7.54082	11.2771	8.92625	11.8502	5.86625	8.98037	7.10204	13.0037	13.3574	8.7596	8.2676	7.87414	6.45203	9.83633	5.04607
LoVo	4.52155	5.95865	4.82108	5.30091	4.87633	4.89129	7.56611	7.6791	4.96119	6.45312	5.82048	12.3528	8.89829	5.80516	7.90011	8.52982	6.77682	9.93753	6.91505
LS174T	10.817	5.6679	6.35395	11.2996	8.20293	11.698	8.58558	10.2629	6.23888	8.6558	6.71029	15.1629	14.7876	7.81803	6.05791	7.83112	6.44285	9.57273	5.17874
RKO	4.5781	6.26486	4.9942	5.43215	5.29038	4.81853	6.72782	5.88856	5.23911	6.92505	5.77838	9.55138	9.43273	7.47102	8.58615	8.98927	7.68076	9.95417	5.63305
SW1116	4.6161	5.18678	5.27407	8.18162	8.1164	12.6942	9.70993	11.4635	8.23427	9.62454	6.99598	13.5461	14.1214	8.2481	6.56586	7.23886	6.01694	9.46395	5.52667
SW1463	7.86525	5.73366	5.48661	9.08039	7.75496	8.81226	9.10661	11.1896	8.22852	10.5722	7.26072	15.1996	14.7516	9.14009	6.14812	7.31828	5.76154	9.52503	5.34651
SW48	4.43462	5.69216	4.93691	5.42072	5.37803	5.11912	6.96806	9.70133	5.01776	7.49879	6.35363	11.6603	13.0695	6.10841	6.7163	8.834	7.39461	10.3944	5.82441
SW480	4.56968	5.82835	4.79703	5.97412	5.07683	5.68435	9.75462	9.381	5.0188	8.41788	6.48485	10.9833	12.8697	5.75607	8.36031	7.79413	6.52666	9.93517	5.24245
SW620	4.34275	6.29896	4.61729	5.59438	4.83914	5.09903	8.13262	5.28971	5.08117	7.82559	6.48387	12.3495	13.9299	5.78471	8.13043	8.02693	6.37555	10.4791	5.42949
SW837	4.52146	5.85088	4.64923	5.9693	7.27987	12.179	8.00327	11.4159	5.55342	7.4631	5.79047	12.9615	9.57723	5.9298	8.45105	7.243	5.69405	10.1027	6.33046
SW948	5.28283	5.38537	4.72036	7.73928	8.5372	6.35579	9.57842	12.4756	7.08435	9.56654	6.76767	14.6813	15.3873	8.21041	7.47851	7.66594	6.52406	9.45906	5.16028
WiDr	5.18627	5.71545	4.81768	7.28439	6.54924	13.4823	8.51411	11.9875	5.14949	7.77984	6.46062	14.2639	12.5948	9.44686	7.27597	6.74484	5.55912	9.52231	4.82562
2 data obtained from published work: Berg KCG, Eide PW, Eilertsen IA, Johannessen B, Bruun J, Danielsen SA, et al. Multi-omics of 34 colorectal cancer cell lines - a resource for biomedical studies. Mol Cancer. BioMed Central; 2017;16:116
