# Supplementary material for: Colorectal cancer cell lines show striking diversity of their O-glycome reflecting the cellular differentiation phenotype
Source: Cell Mol Life Sci. 2020 Mar 31;78(1):337–50. doi: 10.1007/s00018-020-03504-z (PMC7867528; doi:10.1007/s00018-020-03504-z)
Supplement: Supplementary file 4 — Supplementary Table 1 (.xlsx): S1- Calculated monosaccharide average compositions (MSAC) per technical (1 or 2) or biological replicate (A, B or C). The MSAC represents the normalized number of sugar residues and modifications per glycan molecule (hexose, N-acetylhexosamine, sialylation, sulphation, fucosylation). The intensities of corresponding structures were multiplied by the monosaccharide compositions and summed over the entire sample. N: N-acetylhexosamine, H: hexose, F: fucose, S: N-acetylneuraminic acid, Su: sulphate residue. Supplementary Table 1: S2-S31 (.xlsx) - O-linked glycans present in fetuin standard (S2), and different cell lines (S3-S31) with their retention times (min), peak areas, relative abundances with standard deviation and relative standard deviation (CV), and calculations of monosaccharide average compositions for each technical (1-3) replicate (XLSX 372 kb) [file 18_2020_3504_MOESM4_ESM.xlsx]

## Sheet: S1 MSAC
Supplementary table 1: S1- Calculated monosaccharide average compositions (MSAC) per technical (1 or 2) or biological replicate (A, B or C).
The MSAC represents the normalized number of sugar residues and modifications per glycan molecule (hexose, N-acetylhexosamine, sialylation, sulphation, fucosylation). The intensities of corresponding structures were multiplied by the monosaccharide compositions and summed over the entire sample. N: N-acetylhexosamine, H: hexose, F: fucose, S: N-acetylneuraminic acid, Su: sulphate residue
Sample	H	N	F	S	Su
C10_1	3.01	3.03	0.09	1.12	0.0209
C10_2	2.803	2.83	0.085	1.006	0.0186834
CaCo2_1	1.89	2.16	0.62	1	0
CaCo2_2	1.881	2.164	0.63	0.938	0
Co115_1	1.85	1.86	0	1.83	0.03
Co115_2	1.791	1.806	0	1.8691	0.025
Colo205Vu_1	1.61	1.61	0.03	1.9	0
Colo205Vu_2	1.43	1.43	0.02	1.9	0
Colo320Vu_1	1	1	0	1.90925	0
Colo320Vu_2	1	1	0	1.90464	0
DLD1_1	2.29	2.33	0	1.69	0.107
DLD1_2	2.299	2.349	0	1.66	0.1346
HCT116_A	2.21	2.21	0	1.6	0
HCT116_B	2.293	2.3	0	1.602	0.00721
HCT116_C	2.24197	2.2506	0	1.6477	0.009
HCT116Vu_1	1.49	1.49	0	1.79	0
HCT116Vu_2	1.554	1.554	0	1.785	0
HCT15Vu_1	1.84	1.88	0.03	1.41	0.19
HCT15Vu_2	1.892	1.926	0.035	1.398	0.18383
HCT8_A	1.93	1.93	0.07	1.41	0
HCT8_B	2.1	2.1	0.04	1.55	0
HCT8_C	1.945	1.945	0.0628	1.4323	0
HT29_A	1.91	1.94	0.06	1.97	0.08
HT29_B	2	2.02	0.04	2.04	0.03
HT29_C	2.08	2.1	0.06	2.04	0.06
HT29Vu_1	1.84	1.85	0.04	1.91	0.02
HT29Vu_2	1.79	1.8	0.04	1.94	0.01
KM12Vu_1	2.37	2.37	0.03	1.44	0
KM12Vu_2	2.355	2.355	0.026	1.39	0
LOVO_1	2.49	2.59	0.08	1.65	0
LOVO_2	2.483	2.492	0.086	1.504	0
LS174TVu_1	2.1	2.18	0.68	1.3	0.0506
LS174TVu_2	2.064	2.164	0.63	1.246	0.051
LS180_1	2.2	2.26	0.87	1.5	0.0994
LS180_2	2.288	2.352	0.917	1.46	0.09921
LS411N_1	2.14	2.14	0.08	1.29	0.3289
LS411N_2	2.193	2.193	0.07	1.384	0.29482
RKOVu_1	1.611	1.64	0	1.762	0
RKOVu_2	1.64	1.67	0	1.77	0
SW1116_1	2.24	2.29	0.36	1.88	0.01
SW1116_2	2.07	2.12	0.36	1.83	0.01
SW1398Vu_1	1.40341	1.41156	0.016328	1.40583	0
SW1398Vu_2	1.43918	1.44884	0.012463	1.37653	0
SW1463_1	1.55	1.57	0	1.84	0.0214
SW1463_2	1.668	1.685	0	1.877	0.01734
SW48_1	1.61	1.73	0.12	1.1	0
SW48_2	1.575	1.668	0.094	1.175	0
SW480_A	1.9208	1.9208	0.1425	0.8663	0
SW480_B	2.0092	2.0092	0.199	0.795	0
SW480_C	1.92698	1.92698	0.176609	0.881656	0
SW480Vu_1	1.5565	1.5565	0	1.304	0
SW480Vu_2	1.5456	1.5456	0	1.2455	0
SW620_A	1.58	1.58	0	1.54	0
SW620_B	1.55969	1.578	0	1.554	0.01848
SW620_C	1.6178	1.6178	0	1.6327	0
SW837_1	2.45	2.47	0.04	1.96	0.03
SW837_2	2.377	2.396	0.044	1.898	0.02144
SW948Vu_1	2.836	2.836	0.058	1.601	0.3282
SW948Vu_2	2.7935	2.7935	0.0479	1.6102	0.30283
T84_1	2.34	2.36	0.91	1.41	0.12
T84_2	2.337	2.357	0.872	1.42	0.112
WiDr_1	2.12378	2.12378	0.041639	2.07355	0.006355
WiDr_2	2.01425	2.01425	0.040902	1.98578	0.005303
Fetuin_03	1.14737	1.14737	0	1.53259	0
Fetuin_01	1.16881	1.16881	0	1.5431	0
Fetuin_02	1.17267	1.17267	0	1.61812	0

## Sheet: S2 Fetuin_standard
Supplementary table 1: S2 - O-linked glycans present in fetuin standard, retention times (min), peak areas, relative abundances with standard deviation and relative standard deviation (CV), and calculations of monosaccharide average compositions for each technical (1-3) replicate.
															Replicate 1									Replicate 2									Replicate 3
[M-H]-	Δ[M-H]-	[M-2H]2-	Δ[M-2H]2-	[M-3H]3-	Δ[M-3H]3-	H	N	F	S	Su	[M-H]-th.	[M-2H]2- th.	[M-3H]3- th.	Composition	RT(min)	Peak area	S/N	Rel.peak area(%) 1	H	N	F	S	Su	RT(min)	Peak area	S/N	Rel.peak area(%) 1	H	N	F	S	Su	RT(min)	Peak area	S/N	Rel.peak area(%) 1	H	N	F	S	Su	RT avg (min)	Rel.peak area avg. (%)	SD	CV
675.26	0.01347					1	1		1		675.247	337.12	224.411	H1N1S1	23	7440599552	5922.5	45.6904	45.6904	45.6904	0	45.6904	0	23.8	28539244544	533.5	46.7409	46.7409	46.7409	0	46.7409	0	23.1	1797697024	3983.8	38.1878	38.1878	38.1878	0	38.1878	0	23.4	43.5397	4.66459	10.7134
966.35	0.00807	482.7	0.03267			1	1		2		966.342	482.667	321.442	H1N1S2	27.5	6095092224	5322.1	37.4281	37.4281	37.4281	0	74.8562	0	28.8	23521222656	607.8	38.5225	38.5225	38.5225	0	77.045	0	27.8	2096966656	4317.7	44.545	44.545	44.545	0	89.09	0	28.15	40.1652	3.83229	9.54132
1331.43	-0.04413	665.25	0.01657			2	2		2		1331.47	665.233	443.153	H2N2S2	57.2	2749113600	4277.2	16.8815	33.7629	33.7629	0	33.7629	0	58.7	8997912576	553.2	14.7366	29.4731	29.4731	0	29.4731	0	57.4	812859072	2526	17.2672	34.5345	34.5345	0	34.5345	0	57.95	16.2951	1.36343	8.36712
																16284805376		100	1.16881	1.16881	0	1.5431	0		61058379776		100	1.14737	1.14737	0	1.53259	0		4707522752		100	1.17267	1.17267	0	1.61812	0		100

## Sheet: S3 C10
Supplementary table 1: S3 - O-linked glycans present in C10 cell line, retention times (min), peak areas, relative abundances with standard deviation and relative standard deviation (CV), and calculations of monosaccharide average compositions for each technical (1-2) replicate.
															Technical replicate 1.									Technical replicate 2.
[M-H]-	Δ[M-H]-	[M-2H]2-	Δ[M-2H]2-	[M-3H]3-	Δ[M-3H]3-	H	N	F	S	Su	[M-H]-th.	[M-2H]2- th.	[M-3H]3- th.	Composition	RT(min)	Peak area	S/N	Rel.peak area(%) 1	H	N	F	S	Su	RT(min)	Peak area	S/N	Rel.peak area(%) 1	H	N	F	S	Su	RT avg (min)	Rel.peak area avg. (%)	SD	CV
675.27	0.02					1	1		1		675.25	337.12	224.41	H1N1S1	15.8	57967852	8.8	1.42012	1.42012	1.42012	0	1.42012	0	14.9	198372688	26.3	1.21904	1.21904	1.21904	0	1.21904	0	15.35	1.31958	0.142191	10.7755
966.35	0.01	482.64	-0.03			1	1		2		966.34	482.67	321.44	H1N1S2	28.8	96040792	12.9	2.35285	2.35285	2.35285	0	4.70571	0	27.7	404597152	56.6	2.48632	2.48632	2.48632	0	4.97264	0	28.25	2.41959	0.0943762	3.90051
1098.41	-0.01063					2	3	1			1098.42	548.707	365.469	H2N3F1	31.4	19652410	6.3	0.481454	0.962909	1.44436	0.481454	0	0	31.3	134951392	30.7	0.829301	1.6586	2.4879	0.829301	0	0	31.35	0.655377	0.245964	37.5302
749.31	0.03					2	2				749.28	374.14	249.09	H2N2	32.1	313634208	69.9	7.68356	15.3671	15.3671	0	0	0	31.9	1327806464	235.4	8.15961	16.3192	16.3192	0	0	0	32	7.92159	0.336615	4.24934
1397.43	-0.02	698.23	0.01			3	4			1	1397.45	698.22	465.15	H3N4Su1	44.9	85365792	18.8	2.09133	6.274	8.36533	0	0	2.09133	44.9	304032736	62	1.86834	5.60501	7.47334	0	0	1.86834	44.9	1.97983	0.157683	7.96444
1260.44	-0.03					3	3	1			1260.47	629.73	419.49	H3N3F1	45.7	77047456	11.1	1.88755	5.66264	5.66264	1.88755	0	0	45.8	294561440	49.8	1.81013	5.4304	5.4304	1.81013	0	0	45.75	1.84884	0.0547393	2.96074
1114.43	0.01					3	3				1114.42	556.7	370.8	H3N3	48.9	84531768	13.9	2.0709	6.2127	6.2127	0	0	0	49	179059776	40.7	1.10035	3.30106	3.30106	0	0	0	48.95	1.58563	0.68628	43.2813
1551.48	-0.09	775.3	0.02			3	3	1	1		1551.57	775.28	516.52	H3N3F1S1	51.4	46329408	16.3	1.135	3.405	3.405	1.135	1.135	0	51.1	246547280	63.5	1.51508	4.54523	4.54523	1.51508	1.51508	0	51.25	1.32504	0.268755	20.2828
1040.4	0.02					2	2		1		1040.38	519.69	346.12	H2N2S1	51.5	892848768	134.1	21.8734	43.7469	43.7469	0	21.8734	0	51.1	4937603584	995.8	30.3425	60.6849	60.6849	0	30.3425	0	51.3	26.108	5.9885	22.9375
1040.38	0					2	2		1		1040.38	519.69	346.12	H2N2S1	55.5	54721396	7.4	1.34059	2.68118	2.68118	0	1.34059	0	55.1	689678912	47.1	4.2382	8.4764	8.4764	0	4.2382	0	55.3	2.7894	2.04892	73.4539
1114.41	-0.01					3	3				1114.42	556.7	370.8	H3N3	56.2	113388344	15.4	2.77784	8.33353	8.33353	0	0	0	56.3	568815936	81.4	3.49548	10.4864	10.4864	0	0	0	56.25	3.13666	0.507443	16.1778
1331.42	-0.05	665.26	0.03			2	2		2		1331.47	665.23	443.15	H2N2S2	58	111929432	21.4	2.7421	5.4842	5.4842	0	5.4842	0	57.4	338361952	51.8	2.0793	4.15859	4.15859	0	4.15859	0	57.7	2.4107	0.468675	19.4415
1405.44	-0.07	702.33	0.08			3	3		1		1405.51	702.25	467.83	H3N3S1	60	60463384	12.8	1.48126	4.44378	4.44378	0	1.48126	0	59.8	165442624	39.8	1.01667	3.05002	3.05002	0	1.01667	0	59.9	1.24897	0.328512	26.3027
1405.45	-0.06	702.28	0.03			3	3		1		1405.51	702.25	467.83	H3N3S1	61	72854920	15.4	1.78484	5.35451	5.35451	0	1.78484	0	61	107273352	17.5	0.659214	1.97764	1.97764	0	0.659214	0	61	1.22202	0.795935	65.1324
1405.49	-0.02	702.35	0.1			3	3		1		1405.51	702.25	467.83	H3N3S1	62.8	69353736	10.1	1.69906	5.09719	5.09719	0	1.69906	0	62.7	259717360	40.9	1.59601	4.78803	4.78803	0	1.59601	0	62.75	1.64754	0.0728686	4.42288
		957.87	0.02			4	4	1	1		1916.7	957.85	638.23	H4N4F1S1	62.9	50890956	10.5	1.24675	4.98701	4.98701	1.24675	1.24675	0	62.9	148857264	23.8	0.914755	3.65902	3.65902	0.914755	0.914755	0	62.9	1.08075	0.234757	21.7216
		957.86	0.01			4	4	1	1		1916.7	957.85	638.23	H4N4F1S1	64.7	86015432	11.5	2.10725	8.42899	8.42899	2.10725	2.10725	0	64.8	190225728	35.6	1.16897	4.67589	4.67589	1.16897	1.16897	0	64.75	1.63811	0.663462	40.5017
1405.45	-0.06	702.26	0.01			3	3		1		1405.51	702.25	467.83	H3N3S1	68.9	341680608	61.4	8.37066	25.112	25.112	0	8.37066	0	68.5	1474112000	310.2	9.05868	27.1761	27.1761	0	9.05868	0	68.7	8.71467	0.486507	5.58262
1696.5	-0.11	847.82	0.02			3	3		2		1696.61	847.8	564.86	H3N3S2	70	266310896	48.6	6.52421	19.5726	19.5726	0	13.0484	0	69.4	871281536	211.5	5.35418	16.0625	16.0625	0	10.7084	0	69.7	5.9392	0.827338	13.9301
1405.45	-0.06	702.31	0.06			3	3		1		1405.51	702.25	467.83	H3N3S1	70	36289016	9.8	0.889026	2.66708	2.66708	0	0.889026	0	70	130788088	25.8	0.803716	2.41115	2.41115	0	0.803716	0	70	0.846371	0.0603231	7.12726
		1140.42	0.01			5	5	1	1		2281.83	1140.41	759.94	H5N5F1S1	72.3	67821568	14	1.66153	8.30763	8.30763	1.66153	1.66153	0	72.3	257827232	58.8	1.58439	7.92197	7.92197	1.58439	1.58439	0	72.3	1.62296	0.05454	3.36052
		1175.92	0.01			4	4		3		2352.83	1175.91	783.61	H4N4S3	72.9	44430508	9.6	1.08848	4.35392	4.35392	0	3.26544	0	72.1	96931040	13.4	0.595659	2.38263	2.38263	0	1.78698	0	72.5	0.84207	0.348477	41.3835
		1140.39	-0.02			5	5	1	1		2281.83	1140.41	759.94	H5N5F1S1	75.9	34515916	10.5	0.845588	4.22794	4.22794	0.845588	0.845588	0	75.7	113180312	20.7	0.695513	3.47757	3.47757	0.695513	0.695513	0	75.8	0.770551	0.106119	13.7718
		1030.39	0.02			4	4		2		2061.74	1030.37	686.57	H4N4S2	80.3	110896520	36.1	2.7168	10.8672	10.8672	0	5.43359	0	79.5	525433504	74	3.22888	12.9155	12.9155	0	6.45777	0	79.9	2.97284	0.3621	12.1803
		1030.41	0.04			4	4		2		2061.74	1030.37	686.57	H4N4S2	74.4	189470880	22.8	4.64175	18.567	18.567	0	9.2835	0	74.9	70243896	15	0.431661	1.72665	1.72665	0	0.863323	0	74.65	2.53671	2.97698	117.356
		1030.39	0.02			4	4		2		2061.74	1030.37	686.57	H4N4S2	75.9	125341368	17	3.07067	12.2827	12.2827	0	6.14135	0	76.4	35792964	10.1	0.219954	0.879817	0.879817	0	0.439908	0	76.15	1.64531	2.01576	122.515
		1030.41	0.04			4	4		2		2061.74	1030.37	686.57	H4N4S2	78.2	78607392	14.8	1.92576	7.70305	7.70305	0	3.85152	0	79.8	44339708	18	0.272475	1.0899	1.0899	0	0.544951	0	79	1.09912	1.16905	106.362
		884.86	0.04			4	4		1		1770.64	884.82	589.54	H4N4S1	80.7	144120416	39.4	3.53073	14.1229	14.1229	0	3.53073	0	79.9	740419584	205.8	4.55001	18.2	18.2	0	4.55001	0	80.3	4.04037	0.720739	17.8384
		1212.89	-0.04			5	5		2		2426.87	1212.93	808.29	H5N5S2	82.2	114851344	20.2	2.81368	14.0684	14.0684	0	5.62737	0	80.9	421779776	71.9	2.59191	12.9596	12.9596	0	5.18383	0	81.55	2.7028	0.156816	5.802
		1067.39	0.01			5	5		1		2135.78	1067.38	711.25	H5N5S1	81.3	109571816	20.8	2.68434	13.4217	13.4217	0	2.68434	0	80.4	387846656	77.5	2.38339	11.9169	11.9169	0	2.38339	0	80.85	2.53387	0.212808	8.39856
		1067.39	0.01			5	5		1		2135.78	1067.38	711.25	H5N5S1	82.7	124940088	33.3	3.06084	15.3042	15.3042	0	3.06084	0	81.5	607033856	145.7	3.73033	18.6517	18.6517	0	3.73033	0	82.1	3.39559	0.4734	13.9416
																4081884390		100	3.00793	3.03366	0.0936511	1.11972	0.0209133		16272915792		100	2.80294	2.82992	0.0851815	1.00593	0.0186834		100

## Sheet: S4 COLO205 
Supplementary table 1: S4 - O-linked glycans present in COLO205 cell line, retention times (min), peak areas, relative abundances with standard deviation and relative standard deviation (CV), and calculations of monosaccharide average compositions for each technical (1-2) replicate.
															Technical replicate 1.									Technical replicate 2.
[M-H]-	Δ[M-H]-	[M-2H]2-	Δ[M-2H]2-	[M-3H]3-	Δ[M-3H]3-	H	N	F	S	Su	[M-H]-th.	[M-2H]2- th.	[M-3H]3- th.	Composition	RT(min)	Peak area	S/N	Rel.peak area(%) 1	H	N	F	S	Su	RT(min)	Peak area	S/N	Rel.peak area(%) 1	H	N	F	S	Su	RT avg (min)	Rel.peak area avg. (%)	SD	CV
675.27	0.02					1	1		1		675.25	337.12	224.41	H1N1S1	21.2	1461365632	62.8	12.4799	12.4799	12.4799	0	12.4799	0	22.1	2490236160	74	11.959	11.959	11.959	0	11.959	0	21.65	12.2195	0.36835	0.0301445
966.38	0.04	482.66	-0.01			1	1		2		966.34	482.67	321.44	H1N1S2	25.4	4765867520	125.7	40.7001	40.7001	40.7001	0	81.4002	0	26.4	11628931072	197.7	55.8463	55.8463	55.8463	0	111.693	0	25.9	48.2732	10.71	0.221862
1040.37	-0.01					2	2		1		1040.38	519.69	346.12	H2N2S1	42.8	468693152	26.7	4.0026	8.0052	8.0052	0	4.0026	0	43.8	616919104	24.5	2.96267	5.92533	5.92533	0	2.96267	0	43.3	3.48263	0.735342	0.211146
1477.49	-0.04	738.28	0.02			2	2	1	2		1477.53	738.26	491.84	H2N2F1S2	45.3	326302752	18.5	2.7866	5.57319	5.57319	2.7866	5.57319	0	46.3	480154336	26.2	2.30587	4.61175	4.61175	2.30587	4.61175	0	45.8	2.54624	0.339923	0.1335
1331.45	-0.02	665.27	0.04			2	2		2		1331.47	665.23	443.15	H2N2S2	54.8	3758904576	168	32.1007	64.2014	64.2014	0	64.2014	0	56	4352674816	127	20.9031	41.8062	41.8062	0	41.8062	0	55.4	26.5019	7.9179	0.298767
		1175.91	0	783.93	0.32	4	4		3		2352.83	1175.91	783.61	H4N4S3	75.9	719985472	32.4	6.14861	24.5945	24.5945	0	18.4458	0	76.8	974631360	29	4.68053	18.7221	18.7221	0	14.0416	0	76.35	5.41457	1.03809	0.191722
		1321.37	-0.09			3	3		2		2643.93	1321.46	880.64	H4N4S4	76.9	208602944	11.6	1.78145	5.34435	5.34435	0	3.5629	0	77.6	279551328	12.7	1.34251	4.02752	4.02752	0	2.68501	0	77.25	1.56198	0.310381	0.19871
																11709722048		100	1.60899	1.60899	0.027866	1.89666	0		20823098176		100	1.42898	1.42898	0.0230587	1.89759	0		100

## Sheet: S5 HT29
Supplementary table 1: S5 - O-linked glycans present in HT29 cell line, retention times (min), peak areas, relative abundances with standard deviation and relative standard deviation (CV), and calculations of monosaccharide average compositions for each biological (A,B,C) replicate.
															Biological replicate A									Biological replicate B									Biological replicate C
[M-H]-	Δ[M-H]-	[M-2H]2-	Δ[M-2H]2-	[M-3H]3-	Δ[M-3H]3-	H	N	F	S	Su	[M-H]-th.	[M-2H]2- th.	[M-3H]3- th.	Composition	RT(min)	Peak area	S/N	Rel.peak area(%) 1	H	N	F	S	Su	RT(min)	Peak area	S/N	Rel.peak area(%) 1	H	N	F	S	Su	RT(min)	Peak area	S/N	Rel.peak area(%) 1	H	N	F	S	Su	RT avg (min)	Rel.peak area avg. (%)	SD	CV
675.26	0.01					1	1		1		675.25	337.12	224.41	H1N1S1	22.7	660368192	66	7.14332	7.14332	7.14332	0	7.14332	0	22.9	386722656	40.3	6.18472	6.18472	6.18472	0	6.18472	0	23.5	1103907840	68.5	5.7372	5.7372	5.7372	0	5.7372	0	23.0333	6.35508	0.718371	0.113039
966.36	0.02	482.68	0.01			1	1		2		966.34	482.67	321.44	H1N1S2	27.3	2221179136	126.3	24.0269	24.0269	24.0269	0	48.0538	0	27.5	1320461056	74.5	21.1177	21.1177	21.1177	0	42.2353	0	28.2	3675916288	139.7	19.1044	19.1044	19.1044	0	38.2088	0	27.6667	21.4163	2.4748	0.115557
1186.4	-0.04					2	2	1	1		1186.44	592.71	394.81	H2N2F1S1	37.2	112357296	10.6	1.21539	2.43078	2.43078	1.21539	1.21539	0	37.5	61497748	6	0.983511	1.96702	1.96702	0.983511	0.983511	0	38.1	232508096	14.6	1.20839	2.41677	2.41677	1.20839	1.20839	0	37.6	1.13576	0.131899	0.116133
1040.34	-0.04					2	2		1		1040.38	519.69	346.12	H2N2S1	43.4	147368720	15.5	1.59411	3.18823	3.18823	0	1.59411	0	43.9	78967120	8.7	1.26289	2.52579	2.52579	0	1.26289	0	44.4	353555168	17.9	1.83749	3.67498	3.67498	0	1.83749	0	43.9	1.56483	0.288415	0.18431
1477.48	-0.05	738.29	0.03			2	2	1	2		1477.53	738.26	491.84	H2N2F1S2	46.3	314811872	41.8	3.40537	6.81075	6.81075	3.40537	6.81075	0	46.8	199165968	26.5	3.18519	6.37038	6.37038	3.18519	6.37038	0	47.3	591918272	45.4	3.0763	6.15261	6.15261	3.0763	6.15261	0	46.8	3.22229	0.167643	0.0520261
						2	1	2	1	2	1289.33	644.16	429.1	H2N1F2S1Su2	50.5	63870932	6.4	0.690903	1.38181	0.690903	1.38181	0.690903	1.38181	51		3	0	0	0	0	0	0	51.4	137885408	9.9	0.716615	1.43323	0.716615	1.43323	0.716615	1.43323	50.9667	0.469173	0.406519	0.866459
1411.35	-0.08	705.15	-0.06			2	2		2	1	1411.43	705.21	469.81	H2N2S2Su1	51.3	76096176	7.6	0.823145	1.64629	1.64629	0	1.64629	0.823145	51.7	85470304	11	1.3669	2.73379	2.73379	0	2.73379	1.3669	52.2		5.9	0	0	0	0	0	0	51.7333	0.730014	0.68819	0.942709
1331.45	-0.02	665.27	0.04			2	2		2		1331.47	665.23	443.15	H2N2S2	56.3	4110843136	335.9	44.4677	88.9354	88.9354	0	88.9354	0	56.6	3074579456	270.1	49.1706	98.3413	98.3413	0	98.3413	0	57	9078560768	422.9	47.1829	94.3657	94.3657	0	94.3657	0	56.6333	46.9404	2.36083	0.0502941
1696.57	-0.04	847.82	0.02			3	3		2		1696.61	847.8	564.86	H3N3S2	61.6	386424384	45.7	4.18002	12.5401	12.5401	0	8.36004	0	62.1	185214208	18.2	2.96206	8.88619	8.88619	0	5.92413	0	62.6	762324672	58.7	3.96194	11.8858	11.8858	0	7.92387	0	62.1	3.70134	0.649451	0.175464
		1029.33	0.03			3	4		2	2	2059.6	1029.3	685.86	H3N4S2Su2	61.7	112960432	10.2	1.22191	3.66574	4.88765	0	2.44382	2.44382	62		2.7	0	0	0	0	0	0	62.4	243164160	16.2	1.26377	3.7913	5.05507	0	2.52753	2.52753	62.0333	0.82856	0.717859	0.866394
		993.37	0.02277			3	3		3		1987.7	993.347	661.896	H3N3S3	63.1	144737584	12.4	1.56565	4.69695	4.69695	0	4.69695	0	63.7	69466776	7	1.11096	3.33287	3.33287	0	3.33287	0	64	93021360	8.4	0.483448	1.45035	1.45035	0	1.45035	0	63.6	1.05335	0.543396	0.515873
		1029.27	-0.03			3	4		2	2	2059.6	1029.3	685.86	H3N4S2Su2	66.9	126099688	8.4	1.36404	4.09213	5.45617	0	2.72808	2.72808	67.6		4	0	0	0	0	0	0	68.2	226788896	15.3	1.17866	3.53599	4.71465	0	2.35732	2.35732	67.5667	0.847568	0.739845	0.872903
		847.77	-0.03			3	3		2		1696.61	847.8	564.86	H3N3S2	67.2	250088208	27.7	2.70525	8.11574	8.11574	0	5.41049	0	67.6	116354016	12.5	1.86081	5.58242	5.58242	0	3.72162	0	68.1	464080096	34.2	2.41191	7.23572	7.23572	0	4.82381	0	67.6333	2.32599	0.428726	0.18432
		1175.92	0.01	783.65	0.04	4	4		3		2352.83	1175.91	783.61	H4N4S3	71.7	278610048	27.6	3.01377	12.0551	12.0551	0	9.04132	0	72.4	207747056	13	3.32242	13.2897	13.2897	0	9.96727	0	72.8	739000512	56.4	3.84072	15.3629	15.3629	0	11.5221	0	72.3	3.3923	0.417877	0.123184
		1175.92	0.01	783.37	-0.24	4	4		3		2352.83	1175.91	783.61	H4N4S3	76.2	63116852	8.6	0.682746	2.73098	2.73098	0	2.04824	0	77.1	103889168	10.5	1.66146	6.64585	6.64585	0	4.98439	0	77.4	508974080	35.7	2.64523	10.5809	10.5809	0	7.93568	0	76.9	1.66315	0.981242	0.589992
		1321.37	-0.09			4	4		4		2643.93	1321.46	880.64	H4N4S4	77.2		5	0	0	0	0	0	0	78.2	64625120	8.7	1.03353	4.1341	4.1341	0	4.1341	0	78.5	171077296	10.5	0.889119	3.55647	3.55647	0	3.55647	0	77.9667	0.640882	0.559697	0.873323
		1175.9	-0.01	783.67	0.06	4	4		3		2352.83	1175.91	783.61	H4N4S3	77.4	175627680	18.2	1.89979	7.59918	7.59918	0	5.69938	0	78.3	298716192	12.7	4.77726	19.109	19.109	0	14.3318	0	78.8	858537408	35.1	4.46197	17.8479	17.8479	0	13.3859	0	78.1667	3.71301	1.57818	0.425041
																9244560336		100	1.91059	1.92954	0.0600257	1.96518	0.0737686		6252876844		100	2.00221	2.00221	0.041687	2.04508	0.013669		19241220320		100	2.08132	2.09858	0.0571792	2.0371	0.0631809		100

## Sheet: S6 HT29_Vumc 
Supplementary table 1: S6 - O-linked glycans present in HT29_Vumc cell line, retention times (min), peak areas, relative abundances with standard deviation and relative standard deviation (CV), and calculations of monosaccharide average compositions for each technical (1-2) replicate.
															Technical replicate 1.									Technical replicate 2.
[M-H]-	Δ[M-H]-	[M-2H]2-	Δ[M-2H]2-	[M-3H]3-	Δ[M-3H]3-	H	N	F	S	Su	[M-H]-th.	[M-2H]2- th.	[M-3H]3- th.	Composition	RT(min)	Peak area	S/N	Rel.peak area(%) 1	H	N	F	S	Su	RT(min)	Peak area	S/N	Rel.peak area(%) 1	H	N	F	S	Su	RT avg (min)	Rel.peak area avg. (%)	SD	CV
675.28	0.03					1	1		1		675.25	337.12	224.41	H1N1S1	22.5	652454720	49	6.72762	6.72762	6.72762	0	6.72762	0	22.9	89113104	48.5	1.98743	1.98743	1.98743	0	1.98743	0	22.7	4.35753	3.35182	0.769202
966.38	0.04	482.68	0.01			1	1		2		966.34	482.67	321.44	H1N1S2	26.9	2270920704	129.8	23.416	23.416	23.416	0	46.832	0	27.3	1305768704	439.6	29.1218	29.1218	29.1218	0	58.2435	0	27.1	26.2689	4.03457	0.153587
1186.43	-0.01					2	2	1	1		1186.44	592.71	394.81	H2N2F1S1	36.9	83398696	7.5	0.859944	1.71989	1.71989	0.859944	0.859944	0	37.5	42387680	10.9	0.945346	1.89069	1.89069	0.945346	0.945346	0	37.2	0.902645	0.0603884	0.0669015
1040.38	0					2	2		1		1040.38	519.69	346.12	H2N2S1	43.1	361357856	24.8	3.72605	7.4521	7.4521	0	3.72605	0	43.9	178760608	64.5	3.98679	7.97358	7.97358	0	3.98679	0	43.5	3.85642	0.18437	0.0478087
1477.48	-0.05	738.29	0.03			2	2	1	2		1477.53	738.26	491.84	H2N2F1S2	46	313731776	24	3.23497	6.46993	6.46993	3.23497	6.46993	0	46.6	125538144	33.6	2.7998	5.5996	5.5996	2.7998	5.5996	0	46.3	3.01738	0.307708	0.101978
1040.41	0.03					2	2		1		1040.38	519.69	346.12	H2N2S1	50.2	264325168	16.2	2.72552	5.45104	5.45104	0	2.72552	0	51	35980776	10.1	0.802457	1.60491	1.60491	0	0.802457	0	50.6	1.76399	1.35981	0.770873
		705.25	0.04			2	2		2	1	1411.43	705.21	469.81	H2N2S2Su1	50.7	80889280	9.9	0.834069	1.66814	1.66814	0	1.66814	0.834069	51	36885080	12	0.822625	1.64525	1.64525	0	1.64525	0.822625	50.85	0.828347	0.00809203	0.00976888
1331.45	-0.02	665.22	-0.01			2	2		2		1331.47	665.23	443.15	H2N2S2	55.7	4712167424	339.6	48.5883	97.1766	97.1766	0	97.1766	0	56.5	2308610560	883	51.4875	102.975	102.975	0	102.975	0	56.1	50.0379	2.05005	0.04097
		847.81	0.01			3	3		2		1696.61	847.8	564.86	H3N3S2	61.3	296007968	25.5	3.05221	9.15663	9.15663	0	6.10442	0	62	152640992	46.6	3.40426	10.2128	10.2128	0	6.80852	0	61.65	3.22823	0.248935	0.0771119
		847.8	0			3	3		2		1696.61	847.8	564.86	H3N3S2	66.9	230141568	20.1	2.37305	7.11914	7.11914	0	4.74609	0	67.6	111136680	23.4	2.47861	7.43584	7.43584	0	4.95723	0	67.25	2.42583	0.0746473	0.0307718
		1175.88	-0.03			4	4		3		2352.83	1175.91	783.61	H4N4S3	71.4	247686208	20	2.55395	10.2158	10.2158	0	7.66186	0	72.1	50489612	13.6	1.12604	4.50416	4.50416	0	3.37812	0	71.75	1.84	1.00969	0.548745
		1175.9	-0.01			4	4		3		2352.83	1175.91	783.61	H4N4S3	77.1	185068576	15.5	1.90829	7.63315	7.63315	0	5.72486	0	77.8	46513040	12	1.03735	4.14941	4.14941	0	3.11206	0	77.45	1.47282	0.615844	0.41814
																9698149944		100	1.84206	1.84206	0.0409491	1.90423	0.00834069		4483824980		100	1.791	1.791	0.0374515	1.94441	0.00822625		100

## Sheet: S7 WiDr
Supplementary table 1: S7 - O-linked glycans present in WiDr cell line, retention times (min), peak areas, relative abundances with standard deviation and relative standard deviation (CV), and calculations of monosaccharide average compositions for each technical (1-2) replicate.
															Technical replicate 1.									Technical replicate 2.
[M-H]-	Δ[M-H]-	[M-2H]2-	Δ[M-2H]2-	[M-3H]3-	Δ[M-3H]3-	H	N	F	S	Su	[M-H]-th.	[M-2H]2- th.	[M-3H]3- th.	Composition	RT(min)	Peak area	S/N	Rel.peak area(%) 1	H	N	F	S	Su	RT(min)	Peak area	S/N	Rel.peak area(%) 1	H	N	F	S	Su	RT avg (min)	Rel.peak area avg. (%)	SD	CV
675.27	0.02347					1	1		1		675.247	337.12	224.411	H1N1S1	24.1	367958208	58.4	5.62394	5.62394	5.62394	0	5.62394	0	22.7	946886592	195.1	8.99212	8.99212	8.99212	0	8.99212	0	23.4	7.30803	2.38166	0.325897
966.37	0.02807	482.69	0.02267			1	1		2		966.342	482.667	321.442	H1N1S2	28.7	1132478592	109	17.309	17.309	17.309	0	34.618	0	27.1	2051849088	327.3	19.4854	19.4854	19.4854	0	38.9708	0	27.9	18.3972	1.53895	0.0836516
1186.44	0.00337					2	2	1	1		1186.44	592.715	394.807	H2N2F1S1	38.3	102453816	15.9	1.56592	3.13184	3.13184	1.56592	1.56592	0	37.5	138642080	26.7	1.31662	2.63323	2.63323	1.31662	1.31662	0	37.9	1.44127	0.176286	0.122313
1040.37	-0.00873					2	2		1		1040.38	519.686	346.121	H2N2S1	44.5	124278448	20.9	1.89949	3.79899	3.79899	0	1.89949	0	43.8	276194592	74.8	2.62288	5.24577	5.24577	0	2.62288	0	44.15	2.26119	0.511515	0.226215
1477.5	-0.03203	738.28	0.01762			2	2	1	2		1477.53	738.262	491.839	H2N2F1S2	47.4	169979472	29.4	2.598	5.19599	5.19599	2.598	5.19599	0	46.6	292068672	100.3	2.77363	5.54727	5.54727	2.77363	5.54727	0	47	2.68581	0.124195	0.046241
1040.41	0.03127					2	2		1		1040.38	519.686	346.121	H2N2S1	51.6	58033520	10.7	0.886994	1.77399	1.77399	0	0.886994	0	51	130008648	27.4	1.23463	2.46926	2.46926	0	1.23463	0	51.3	1.06081	0.245815	0.231723
1411.47	0.03907	705.29	0.07817			2	2		2	1	1411.43	705.212	469.805	H2N2S2Su1	52.4	41576856	7.6	0.635468	1.27094	1.27094	0	1.27094	0.635468	51.2	55846492	20.8	0.530347	1.06069	1.06069	0	1.06069	0.530347	51.8	0.582907	0.0743317	0.127519
1331.45	-0.02413	665.22	-0.01343			2	2		2		1331.47	665.233	443.153	H2N2S2	57.3	3120934400	425.1	47.7009	95.4018	95.4018	0	95.4018	0	56.3	4601874432	695.5	43.7017	87.4035	87.4035	0	87.4035	0	56.8	45.7013	2.82782	0.0618762
1696.57	-0.03633	847.82	0.02047			3	3		2		1696.61	847.8	564.864	H3N3S2	62.6	300519040	51	4.59318	13.7796	13.7796	0	9.18637	0	61.9	532929056	131.5	5.06097	15.1829	15.1829	0	10.1219	0	62.25	4.82708	0.330772	0.0685243
		993.39	0.04277			3	3		3		1987.7	993.347	661.896	H3N3S3	64.3	87333200	11.4	1.33482	4.00445	4.00445	0	4.00445	0	63.2	45929552	8.7	0.43617	1.30851	1.30851	0	1.30851	0	63.75	0.885493	0.635438	0.717609
		847.78	-0.01953			3	3		2		1696.61	847.8	564.864	H3N3S2	68.2	151898608	20.4	2.32164	6.96493	6.96493	0	4.64329	0	67.4	346019488	68.3	3.28598	9.85793	9.85793	0	6.57196	0	67.8	2.80381	0.681887	0.2432
		1175.87	-0.04333	783.61	0.00353667	4	4		3		2352.83	1175.91	783.606	H4N4S3	72.8	274923328	36.7	4.20197	16.8079	16.8079	0	12.6059	0	71.9	379939840	85.4	3.6081	14.4324	14.4324	0	10.8243	0	72.35	3.90504	0.419931	0.107536
		1321.46	-0.00103			4	4		4		2643.93	1321.46	880.638	H4N4S4	75.2	52803056	7	0.807051	3.2282	3.2282	0	3.2282	0	73.8	89034528	10.6	0.845517	3.38207	3.38207	0	3.38207	0	74.5	0.826284	0.0271999	0.0329183
		1175.86	-0.05333	783.62	0.0135367	4	4		3		2352.83	1175.91	783.606	H4N4S3	77.4	148099936	14.8	2.26358	9.05434	9.05434	0	6.79075	0	76.6	189240992	38.7	1.79713	7.18852	7.18852	0	5.39139	0	77	2.03036	0.329834	0.162451
		1321.38	-0.08103			4	4		4		2643.93	1321.46	880.638	H4N4S4	78.5	108541040	15.4	1.65896	6.63584	6.63584	0	6.63584	0	77.5	95036168	24.2	0.902512	3.61005	3.61005	0	3.61005	0	78	1.28074	0.534889	0.417642
		1175.92	0.00667	783.65	0.0435367	4	4		3		2352.83	1175.91	783.606	H4N4S3	78.7	300905504	29.4	4.59909	18.3964	18.3964	0	13.7973	0	77.8	358683584	51.3	3.40624	13.625	13.625	0	10.2187	0	78.25	4.00267	0.843471	0.210727
																6542717024		100	2.12378	2.12378	0.0416392	2.07355	0.00635468		10530183804		100	2.01425	2.01425	0.0409025	1.98577	0.00530347

## Sheet: S8 KM12
Supplementary table 1: S8 - O-linked glycans present in KM-12 cell line, retention times (min), peak areas, relative abundances with standard deviation and relative standard deviation (CV), and calculations of monosaccharide average compositions for each technical (1-2) replicate.
															Technical replicate 1.									Technical replicate 2.
[M-H]-	Δ[M-H]-	[M-2H]2-	Δ[M-2H]2-	[M-3H]3-	Δ[M-3H]3-	H	N	F	S	Su	[M-H]-th.	[M-2H]2- th.	[M-3H]3- th.	Composition	RT(min)	Peak area	S/N	Rel.peak area(%) 1	H	N	F	S	Su	RT(min)	Peak area	S/N	Rel.peak area(%) 1	H	N	F	S	Su	RT avg (min)	Rel.peak area avg. (%)	SD	CV
675.26	0.01347					1	1		1		675.247	337.12	224.411	H1N1S1	23.8	117920112	61	2.70723	2.70723	2.70723	0	2.70723	0	22.8	226069616	17.7	2.22668	2.22668	2.22668	0	2.22668	0	23.3	2.46696	0.339801	0.137741
966.35	0.00807	482.7	0.03267			1	1		2		966.342	482.667	321.442	H1N1S2	28.3	394561760	170.2	9.05842	9.05842	9.05842	0	18.1168	0	27.3	767821952	52.8	7.56269	7.56269	7.56269	0	15.1254	0	27.8	8.31056	1.05764	0.127265
749.32	0.03667					2	2				749.283	374.138	249.09	H2N2	32.2	113292128	104.2	2.60098	5.20196	5.20196	0	0	0	31.6	245113648	26.9	2.41426	4.82851	4.82851	0	0	0	31.9	2.50762	0.132036	0.0526538
895.37	0.03					2	2	1			895.34	447.17	297.78	H2N2F1	46.2	25831362	18.3	0.593041	1.18608	1.18608	0.593041	0	0	45.6	85182976	9.3	0.839013	1.67803	1.67803	0.839013	0	0	45.9	0.716027	0.173928	0.242907
1040.4	0.02127					2	2		1		1040.38	519.686	346.121	H2N2S1	46	67009884	14.4	1.53843	3.07685	3.07685	0	1.53843	0	45.3	112092944	6.3	1.10406	2.20813	2.20813	0	1.10406	0	45.65	1.32124	0.30714	0.232463
1040.39	0.01127					2	2		1		1040.38	519.686	346.121	H2N2S1	51.2	1779436928	958.8	40.8527	81.7053	81.7053	0	40.8527	0	50.6	4504331264	393.3	44.3656	88.7311	88.7311	0	44.3656	0	50.9	42.6091	2.48401	0.0582976
1040.4	0.02127					2	2		1		1040.38	519.686	346.121	H2N2S1	55.2	89782984	26.3	2.06125	4.12251	4.12251	0	2.06125	0	54.6	253706400	9	2.49889	4.99778	4.99778	0	2.49889	0	54.9	2.28007	0.309455	0.135722
1331.43	-0.04413	665.25	0.01657			2	2		2		1331.47	665.233	443.153	H2N2S2	57.3	136263648	78.5	3.12837	6.25673	6.25673	0	6.25673	0	56.6	335612512	27.6	3.30563	6.61126	6.61126	0	6.61126	0	56.95	3.217	0.125342	0.0389625
1405.47	-0.04093	702.25	-0.00183			3	3		1		1405.51	702.252	467.832	H3N3S1	62.7	294574688	184.9	6.7629	20.2887	20.2887	0	6.7629	0	62.1	548647744	55.7	5.40393	16.2118	16.2118	0	5.40393	0	62.4	6.08341	0.960941	0.157961
1186.44	0					2	2	1	1		1186.44	592.71	394.81	H2N2F1S1	64	89049312	37.1	2.04441	4.08882	4.08882	2.04441	2.04441	0	63.4	179357856	19.4	1.76659	3.53318	3.53318	1.76659	1.76659	0	63.7	1.9055	0.196448	0.103095
1696.55	-0.05633	847.81	0.01047			3	3		2		1696.61	847.8	564.864	H3N3S2	67.1	195505872	63.1	4.48846	13.4654	13.4654	0	8.97692	0	66.5	526653600	40.7	5.18729	15.5619	15.5619	0	10.3746	0	66.8	4.83788	0.494149	0.102142
1405.44	-0.07093	702.29	0.03817			3	3		1		1405.51	702.252	467.832	H3N3S1	68.7	243154672	132.7	5.58239	16.7472	16.7472	0	5.58239	0	68.1	606682560	46.9	5.97554	17.9266	17.9266	0	5.97554	0	68.4	5.77897	0.277999	0.0481054
1696.52	-0.08633	847.81	0.01047			3	3		2		1696.61	847.8	564.864	H3N3S2	69.7	215715392	86.5	4.95243	14.8573	14.8573	0	9.90487	0	69	607758400	55.9	5.98614	17.9584	17.9584	0	11.9723	0	69.35	5.46929	0.730939	0.133644
		1175.87	-0.04333			4	4		3		2352.83	1175.91	783.606	H4N4S3	72.4	224132608	87.2	5.14568	20.5827	20.5827	0	15.437	0	71.7	328773536	41.4	3.23827	12.9531	12.9531	0	9.7148	0	72.05	4.19197	1.34874	0.321744
		1030.36	-0.00563			4	4		2		2061.74	1030.37	686.575	H4N4S2	74.6	24425136	20.9	0.560757	2.24303	2.24303	0	1.12151	0	73.8	132136192	13.2	1.30148	5.20592	5.20592	0	2.60296	0	74.2	0.931119	0.52377	0.562517
		1030.36	-0.00563			4	4		2		2061.74	1030.37	686.575	H4N4S2	76.8	65794028	31.5	1.51051	6.04205	6.04205	0	3.02102	0	76.1	124010904	13.9	1.22145	4.8858	4.8858	0	2.4429	0	76.45	1.36598	0.204398	0.149634
		1175.89	-0.02333			4	4		3		2352.83	1175.91	783.606	H4N4S3	78.1	279293536	111.4	6.41207	25.6483	25.6483	0	19.2362	0	77.3	568810304	61.5	5.60252	22.4101	22.4101	0	16.8076	0	77.7	6.0073	0.572443	0.0952913
																4355744050		100	2.37279	2.37279	0.0263745	1.4362	0		10152762408		100	2.35491	2.35491	0.026056	1.38993	0		100

## Sheet: S9 T84 
												Supplementary table 1: S9 - O-linked glycans present in T84 cell line, retention times (min), peak areas, relative abundances with standard deviation and relative standard deviation (CV), and calculations of monosaccharide average compositions for each technical (1-2) replicate.
															Technical replicate 1.									Technical replicate 2.
[M-H]-	Δ[M-H]-	[M-2H]2-	Δ[M-2H]2-	[M-3H]3-	Δ[M-3H]3-	H	N	F	S	Su	[M-H]-th.	[M-2H]2- th.	[M-3H]3- th.	Composition	RT(min)	Peak area	S/N	Rel.peak area(%) 1	H	N	F	S	Su	RT(min)	Peak area	S/N	Rel.peak area(%) 1	H	N	F	S	Su	RT avg (min)	Rel.peak area avg. (%)	SD	CV
675.28	0.03347					1	1		1		675.247	337.12	224.411	H1N1S1	15	35910408	23.1	0.298107	0.298107	0.298107	0	0.298107	0	14.7	106643144	6.1	0.692066	0.692066	0.692066	0	0.692066	0	14.85	0.495087	0.278571	0.562671
675.24	-0.00653					1	1		1		675.247	337.12	224.411	H1N1S1	23.2	256674096	143.3	2.13076	2.13076	2.13076	0	2.13076	0	23	294875712	24.8	1.91361	1.91361	1.91361	0	1.91361	0	23.1	2.02219	0.153548	0.0759316
895.35	0.00877					2	2	1			895.341	447.167	297.776	H2N2F1	23.7	65478296	37.1	0.543563	1.08713	1.08713	0.543563	0	0	23.6	66199676	6.2	0.429606	0.859212	0.859212	0.429606	0	0	23.65	0.486585	0.0805797	0.165603
895.33	-0.01123					2	2	1			895.341	447.167	297.776	H2N2F1	24.8	68200528	46.4	0.566161	1.13232	1.13232	0.566161	0	0	24.7	83392944	7.7	0.541183	1.08237	1.08237	0.541183	0	0	24.75	0.553672	0.0176626	0.0319008
966.35	0.00807	482.67	0.00267			1	1		2		966.342	482.667	321.442	H1N1S2	27.7	1511444224	781.2	12.5471	12.5471	12.5471	0	25.0943	0	27.5	2073024640	141.2	13.453	13.453	13.453	0	26.906	0	27.6	13.0001	0.640541	0.0492721
1186.4	-0.03663					2	2	1	1		1186.44	592.715	394.807	H2N2F1S1	30.2	112861576	41.3	0.936912	1.87382	1.87382	0.936912	0.936912	0	30.2	103356984	9.2	0.67074	1.34148	1.34148	0.67074	0.67074	0	30.2	0.803826	0.188211	0.234145
749.33	0.04667					2	2				749.283	374.138	249.09	H2N2	31.6	60638744	40.7	0.503388	1.00678	1.00678	0	0	0	31.7	143596272	17.7	0.931875	1.86375	1.86375	0	0	0	31.65	0.717632	0.302986	0.422203
975.3	0.00197					2	2	1		1	975.298	487.145	324.428	H2N2F1Su1	31.9	76926640	45.3	0.638601	1.2772	1.2772	0.638601	0	0.638601	31.8	106197384	12.4	0.689173	1.37835	1.37835	0.689173	0	0.689173	31.85	0.663887	0.0357603	0.0538651
1227.42	-0.04323					1	3	1	1		1227.46	613.228	408.483	H1N3F1S1	34.4	75854920	45.5	0.629704	0.629704	1.88911	0.629704	0.629704	0	34.5	75355832	11.6	0.489025	0.489025	1.46708	0.489025	0.489025	0	34.45	0.559365	0.0994745	0.177835
1406.44	-0.09133	702.76	-0.00203			3	3	2			1406.53	702.762	468.172	H3N3F2	34.7	75299128	29.7	0.62509	1.87527	1.87527	1.25018	0	0	34.6	69228624	6.4	0.449263	1.34779	1.34779	0.898525	0	0	34.65	0.537176	0.124329	0.231448
878.36	0.03407					1	2		1		878.326	438.659	292.104	H1N2S1	34.7	54255576	36.4	0.450398	0.450398	0.900797	0	0.450398	0	34.8	67909472	6.5	0.440702	0.440702	0.881404	0	0.440702	0	34.75	0.44555	0.00685646	0.0153888
1486.43	-0.05813	742.76	0.01957			3	3	2		1	1486.49	742.74	494.825	H3N3F2Su1	36.1	157786400	82.6	1.30985	3.92955	3.92955	2.6197	0	1.30985	36.1	122305928	11.7	0.793711	2.38113	2.38113	1.58742	0	0.793711	36.1	1.05178	0.364967	0.346999
1266.35	-0.04343	632.76	0.06692			2	2	1	1	1	1266.39	632.693	421.46	H2N2F1S1Su1	37.5	135770128	101.3	1.12709	2.25417	2.25417	1.12709	1.12709	1.12709	37.5	83049440	11.7	0.538954	1.07791	1.07791	0.538954	0.538954	0.538954	37.5	0.833019	0.415872	0.499234
1186.43	-0.00663					2	2	1	1		1186.44	592.715	394.807	H2N2F1S1	37.6	927251648	372.9	7.69751	15.395	15.395	7.69751	7.69751	0	37.5	993872768	94.3	6.44979	12.8996	12.8996	6.44979	6.44979	0	37.55	7.07365	0.882271	0.124726
1260.44	-0.03343					3	3	1			1260.47	629.733	419.486	H3N3F1	39.8	90525264	29.1	0.751488	2.25447	2.25447	0.751488	0	0	39.7	131460952	17	0.853123	2.55937	2.55937	0.853123	0	0	39.75	0.802305	0.0718661	0.0895745
1697.56	-0.06673	848.31	0.00027			3	3	2	1		1697.63	848.31	565.204	H3N3F2S1	40.8	157086992	76.4	1.30405	3.91214	3.91214	2.60809	1.30405	0	40.9	207804912	26.3	1.34856	4.04568	4.04568	2.69712	1.34856	0	40.85	1.3263	0.0314769	0.0237328
1186.41	-0.02663					2	2	1	1		1186.44	592.715	394.807	H2N2F1S1	41.1	331034112	124.3	2.74805	5.49611	5.49611	2.74805	2.74805	0	41	401123776	39	2.60311	5.20623	5.20623	2.60311	2.60311	0	41.05	2.67558	0.102489	0.0383052
1266.35	-0.04343	632.69	-0.00308			2	2	1	1	1	1266.39	632.693	421.46	H2N2F1S1Su1	42.3	454750784	299.2	3.77508	7.55016	7.55016	3.77508	3.77508	3.77508	42.3	606138176	47.6	3.93356	7.86713	7.86713	3.93356	3.93356	3.93356	42.3	3.85432	0.112067	0.0290756
		885.35	0.02187			4	4	2			1771.66	885.328	589.883	H4N4F2	43.3	28205914	15.9	0.234149	0.936597	0.936597	0.468298	0	0	43.3	39376576	6.2	0.255536	1.02215	1.02215	0.511073	0	0	43.3	0.244843	0.0151229	0.061766
1040.41	0.03127					2	2		1		1040.38	519.686	346.121	H2N2S1	43.8	594244992	337.2	4.93308	9.86616	9.86616	0	4.93308	0	43.8	852927808	70.8	5.53512	11.0702	11.0702	0	5.53512	0	43.8	5.2341	0.425706	0.0813332
1397.45	-0.00173	698.26	0.03777			3	4			1	1397.45	698.222	465.146	H3N4Su1	44.5	100867440	71.5	0.837343	2.51203	3.34937	0	0	0.837343	44.7	91519784	10.3	0.593922	1.78177	2.37569	0	0	0.593922	44.6	0.715633	0.172125	0.240521
1340.42	-0.01023					3	3	1		1	1340.43	669.711	446.139	H3N3F1Su1	44.7	73481208	20.9	0.609999	1.83	1.83	0.609999	0	0.609999	44.7	60928496	7.4	0.395399	1.1862	1.1862	0.395399	0	0.395399	44.7	0.502699	0.151745	0.301861
1477.49	-0.04203	738.28	0.01762			2	2	1	2		1477.53	738.262	491.839	H2N2F1S2	45	173400160	108.7	1.43947	2.87894	2.87894	1.43947	2.87894	0	44.9	175615328	19.3	1.13966	2.27933	2.27933	1.13966	2.27933	0	44.95	1.28957	0.211993	0.164391
1348.39	-0.09943					3	2	1	1		1348.49	673.741	448.825	H3N2F1S1	45.3	64395532	18.3	0.534575	1.60372	1.06915	0.534575	0.534575	0	45.4	54425280	7.7	0.353196	1.05959	0.706391	0.353196	0.353196	0	45.35	0.443885	0.128254	0.288936
1697.6	-0.02673	848.32	0.01027			3	3	2	1		1697.63	848.31	565.204	H3N3F2S1	46.1	55502848	35.5	0.460753	1.38226	1.38226	0.921505	0.460753	0	46.2	114720128	10.5	0.744482	2.23345	2.23345	1.48896	0.744482	0	46.15	0.602617	0.200627	0.332926
		892.32	0			3	2	2	2		1785.64	892.32	594.54	H3N2F2S2	46.1	73503904	70.7	0.610187	1.83056	1.22037	1.22037	1.22037	0	46.1	119730536	14.7	0.776997	2.33099	1.55399	1.55399	1.55399	0	46.1	0.693592	0.117953	0.170061
1477.48	-0.05203	738.3	0.03762			2	2	1	2		1477.53	738.262	491.839	H2N2F1S2	46.6	1677432576	1068.2	13.9251	27.8502	27.8502	13.9251	27.8502	0	46.6	2035172992	263.4	13.2074	26.4147	26.4147	13.2074	26.4147	0	46.6	13.5662	0.507503	0.0374094
1625.55	-0.05563	812.28	-0.01918			4	4	1			1625.61	812.299	541.197	H4N4F1	46.6	77230208	52.3	0.641121	2.56448	2.56448	0.641121	0	0	46.7	144300384	19	0.936445	3.74578	3.74578	0.936445	0	0	46.65	0.788783	0.208826	0.264744
		888.3	0.01187			3	3	2	1	1	1777.58	888.288	591.856	H3N3F2S1Su1	47.5	344363872	153.5	2.85871	8.57613	8.57613	5.71742	2.85871	2.85871	47.4	463824320	40.8	3.01001	9.03003	9.03003	6.02002	3.01001	3.01001	47.45	2.93436	0.106986	0.0364598
1114.43	0.01447					3	3				1114.42	556.704	370.8	H3N3	47.7	219174832	127.7	1.81946	5.45839	5.45839	0	0	0	47.9	293600480	36.2	1.90534	5.71601	5.71601	0	0	0	47.8	1.8624	0.0607209	0.0326036
		993.88	0.02257			3	3	2	2		1988.72	993.857	662.236	H3N3F2S2	48.5	892742784	592.1	7.41104	22.2331	22.2331	14.8221	14.8221	0	48.6	1179210496	125.4	7.65255	22.9576	22.9576	15.3051	15.3051	0	48.55	7.53179	0.170774	0.0226738
1551.52	-0.04883	775.3	0.01922			3	3	1	1		1551.57	775.281	516.518	H3N3F1S1	49.4	112625400	45	0.934951	2.80485	2.80485	0.934951	0.934951	0	49.4	155916624	15.1	1.01183	3.03549	3.03549	1.01183	1.01183	0	49.4	0.97339	0.0543608	0.0558469
1332.45	-0.04453					2	2	2	1		1332.49	665.744	443.493	H2N2F2S1	49.7	155523376	48	1.29107	2.58213	2.58213	2.58213	1.29107	0	49.9	183601568	20.7	1.19149	2.38298	2.38298	2.38298	1.19149	0	49.8	1.24128	0.0704092	0.0567231
		993.86	0.00257			3	3	2	2		1988.72	993.857	662.236	H3N3F2S2	49.9	70786664	34.4	0.58763	1.76289	1.76289	1.17526	1.17526	0	50	180135904	17.3	1.169	3.507	3.507	2.338	2.338	0	49.95	0.878316	0.411091	0.468045
1551.51	-0.05883	775.29	0.00922			3	3	1	1		1551.57	775.281	516.518	H3N3F1S1	51.5	379473920	161.1	3.15017	9.45052	9.45052	3.15017	3.15017	0	51.6	348914272	38	2.2643	6.79289	6.79289	2.2643	2.2643	0	51.55	2.70724	0.626409	0.231383
		876.82	-0.00048			3	4	1	1		1754.65	876.82	584.211	H3N4F1S1	51.9	49257604	32.1	0.408908	1.22672	1.63563	0.408908	0.408908	0	52	89186032	7.1	0.578777	1.73633	2.31511	0.578777	0.578777	0	51.95	0.493843	0.120116	0.243226
1479.49	-0.05773	739.28	0.00977			4	4				1479.55	739.27	492.511	H4N4	52.7	85769240	37.9	0.712007	2.84803	2.84803	0	0	0	52.8	122879808	18.4	0.797435	3.18974	3.18974	0	0	0	52.75	0.754721	0.0604067	0.0800385
		1176.4	-0.02353			4	4	2	2		2353.85	1176.42	783.947	H4N4F2S2	52.9	144756672	58	1.20169	4.80675	4.80675	2.40337	2.40337	0	53	133245848	13.3	0.864706	3.45882	3.45882	1.72941	1.72941	0	52.95	1.0332	0.238281	0.230625
		920.85	0.02152			3	3	1	2		1842.66	920.828	613.55	H3N3F1S2	52.9	590327040	309.4	4.90055	14.7017	14.7017	4.90055	9.80111	0	53	638398528	69.7	4.14292	12.4288	12.4288	4.14292	8.28584	0	52.95	4.52174	0.535729	0.118478
		957.86	0.01312			4	4	1	1		1916.7	957.847	638.229	H4N4F1S1	53.5	260482848	92.8	2.16238	8.64951	8.64951	2.16238	2.16238	0	53.7	363853920	34.1	2.36125	9.44499	9.44499	2.36125	2.36125	0	53.6	2.26181	0.140623	0.0621725
		1394.97	-0.03018	929.66	-0.00436333	4	4	3	3		2791.01	1395	929.664	H4N4F3S3	53.6	125377208	45.6	1.04081	4.16324	4.16324	3.12243	3.12243	0	53.8	136909392	11.5	0.88848	3.55392	3.55392	2.66544	2.66544	0	53.7	0.964645	0.107713	0.11166
		1176.37	-0.05353			4	4	2	2		2353.85	1176.42	783.947	H4N4F2S2	54.5	112274136	46.7	0.932035	3.72814	3.72814	1.86407	1.86407	0	54.6	160769872	14.6	1.04332	4.1733	4.1733	2.08665	2.08665	0	54.55	0.98768	0.0786933	0.079675
1040.37	-0.00873					2	2		1		1040.38	519.686	346.121	H2N2S1	54.8	45309968	28.7	0.376137	0.752274	0.752274	0	0.376137	0	55	121957728	6.5	0.791451	1.5829	1.5829	0	0.791451	0	54.9	0.583794	0.293671	0.503039
		1022.37	0.00182			3	4	1	2		2045.74	1022.37	681.243	H3N4F1S2	54.9	65087876	41.6	0.540322	1.62097	2.16129	0.540322	1.08064	0	55	76619400	9.3	0.497225	1.49168	1.9889	0.497225	0.994451	0	54.95	0.518774	0.0304738	0.058742
1639.5	0.03867	819.3	0.07297			4	4			2	1639.46	819.227	545.816	H4N4Su2	55.8	38684668	24.2	0.321138	1.28455	1.28455	0	0	0.642276	56	94757488	12.2	0.614934	2.45973	2.45973	0	0	1.22987	55.9	0.468036	0.207745	0.443866
1331.4	-0.07413	665.26	0.02657			2	2		2		1331.47	665.233	443.153	H2N2S2	56.8	325259616	115.4	2.70012	5.40024	5.40024	0	5.40024	0	57.1	503874336	41.9	3.26992	6.53984	6.53984	0	6.53984	0	56.95	2.98502	0.40291	0.134977
1405.47	-0.04093	702.24	-0.01183			3	3		1		1405.51	702.252	467.832	H3N3S1	56.9	68724784	23.1	0.570513	1.71154	1.71154	0	0.570513	0	57	91257000	16.4	0.592217	1.77665	1.77665	0	0.592217	0	56.95	0.581365	0.0153467	0.0263976
		1103.38	-0.01458			4	4	1	2		2207.8	1103.39	735.261	H4N4F1S2	57.5	162365728	69.6	1.34787	5.39147	5.39147	1.34787	2.69573	0	57.6	202577712	24.3	1.31464	5.25855	5.25855	1.31464	2.62928	0	57.55	1.33125	0.0234959	0.0176494
		1103.39	-0.00458			4	4	1	2		2207.8	1103.39	735.261	H4N4F1S2	60.4	53298256	31.1	0.442451	1.76981	1.76981	0.442451	0.884903	0	60.5	82507920	10.6	0.535439	2.14176	2.14176	0.535439	1.07088	0	60.45	0.488945	0.0657524	0.134478
		847.8	0.00047			3	3		2		1696.61	847.8	564.864	H3N3S2	62.1	99812048	36.2	0.828582	2.48575	2.48575	0	1.65716	0	62.1	199594032	18.2	1.29528	3.88583	3.88583	0	2.59055	0	62.1	1.06193	0.330002	0.310757
1405.43	-0.08093					3	3		1		1405.51	702.252	467.832	H3N3S1	62.5	78635248	17.3	0.652784	1.95835	1.95835	0	0.652784	0	62.5	161540464	20.8	1.04833	3.14498	3.14498	0	1.04833	0	62.5	0.850555	0.279689	0.328832
																12046128034		100	2.33722	2.36074	0.912269	1.41382	0.117989		15409387092		100	2.33712	2.35671	0.872014	1.41952	0.111846		100

## Sheet: S10 LS174T
Supplementary table 1: S10 - O-linked glycans present in LS174T cell line, retention times (min), peak areas, relative abundances with standard deviation and relative standard deviation (CV), and calculations of monosaccharide average compositions for each technical (1-2) replicate.
															Technical replicate 1.									Technical replicate 2.
[M-H]-	Δ[M-H]-	[M-2H]2-	Δ[M-2H]2-	[M-3H]3-	Δ[M-3H]3-	H	N	F	S	Su	[M-H]-th.	[M-2H]2- th.	[M-3H]3- th.	Composition	RT(min)	Peak area	S/N	Rel.peak area(%) 1	H	N	F	S	Su	RT(min)	Peak area	S/N	Rel.peak area(%) 1	H	N	F	S	Su	RT avg (min)	Rel.peak area avg. (%)	SD	CV
675.19	-0.05653					1	1		1		675.247	337.12	224.411	H1N1S1	22.7	647200704	36.9	2.70249	2.70249	2.70249	0	2.70249	0	22.9	12562289	8.5	0.186056	0.186056	0.186056	0	0.186056	0	22.8	1.44427	1.77939	123.203
966.35	0.00807	482.67	0.00267			1	1		2		966.342	482.667	321.442	H1N1S2	27.3	2204126464	97.1	9.20369	9.20369	9.20369	0	18.4074	0	27.8	646371200	299.1	9.5732	9.5732	9.5732	0	19.1464	0	27.55	9.38844	0.261288	2.78309
1186.41	-0.02663					2	2	1	1		1186.44	592.715	394.807	H2N2F1S1	29.9	252865264	14.2	1.05588	2.11176	2.11176	1.05588	1.05588	0	30.5	83333776	17.9	1.23423	2.46846	2.46846	1.23423	1.23423	0	30.2	1.14506	0.126113	11.0137
749.33	0.04667					2	2				749.283	374.138	249.09	H2N2	31.3	521900832	55.8	2.17928	4.35856	4.35856	0	0	0	32	195276768	89.2	2.89218	5.78437	5.78437	0	0	0	31.65	2.53573	0.504098	19.8798
975.27	-0.02803					2	2	1		1	975.298	487.145	324.428	H2N2F1Su1	31.6	100483064	6.4	0.419583	0.839166	0.839166	0.419583	0	0.419583	32.2	36044544	12.2	0.533845	1.06769	1.06769	0.533845	0	0.533845	31.9	0.476714	0.0807949	16.9483
993.41	0.02067					1	4				993.389	496.191	330.458	H1N4	33.9	121095528	7.8	0.505654	0.505654	2.02262	0	0	0	34.7	47507900	17.5	0.703625	0.703625	2.8145	0	0	0	34.3	0.604639	0.139987	23.1521
878.36	0.03407					1	2		1		878.326	438.659	292.104	H1N2S1	34.4	529742912	54	2.21203	2.21203	4.42405	0	2.21203	0	35	242539760	126.9	3.59218	3.59218	7.18436	0	3.59218	0	34.7	2.9021	0.975916	33.6279
749.28	-0.00333					2	2				749.283	374.138	249.09	H2N2	34.9	104388536	8.3	0.435891	0.871782	0.871782	0	0	0	35.7	57652596	25.8	0.853875	1.70775	1.70775	0	0	0	35.3	0.644883	0.295559	45.8314
1486.47	-0.01813	742.71	-0.03043			3	3	2		1	1486.49	742.74	494.825	H3N3F2Su1	35.7	157350752	14.7	0.657043	1.97113	1.97113	1.31409	0	0.657043	36.4	57400428	14.2	0.85014	2.55042	2.55042	1.70028	0	0.85014	36.05	0.753592	0.13654	18.1185
1186.43	-0.00663					2	2	1	1		1186.44	592.715	394.807	H2N2F1S1	37.1	4248845312	257.2	17.7417	35.4835	35.4835	17.7417	17.7417	0	37.8	1307467520	280.7	19.3645	38.729	38.729	19.3645	19.3645	0	37.45	18.5531	1.14746	6.18474
1040.37	-0.00873					2	2		1		1040.38	519.686	346.121	H2N2S1	39	179549184	7.4	0.749737	1.49947	1.49947	0	0.749737	0	39.7	103192624	22	1.52835	3.05671	3.05671	0	1.52835	0	39.35	1.13905	0.550566	48.3357
1697.62	-0.00673	848.32	0.01027			3	3	2	1		1697.63	848.31	565.204	H3N3F2S1	40.4	234487984	15.1	0.979142	2.93743	2.93743	1.95828	0.979142	0	41.2	61026848	20.8	0.90385	2.71155	2.71155	1.8077	0.90385	0	40.8	0.941496	0.05324	5.65483
1186.42	-0.01663					2	2	1	1		1186.44	592.715	394.807	H2N2F1S1	40.6	393802496	17.2	1.64439	3.28877	3.28877	1.64439	1.64439	0	41.4	139604080	21.1	2.06763	4.13527	4.13527	2.06763	2.06763	0	41	1.85601	0.299281	16.125
1266.34	-0.05343	632.68	-0.01308			2	2	1	1	1	1266.39	632.693	421.46	H2N2F1S1Su1	41.9	954035712	59.4	3.98373	7.96746	7.96746	3.98373	3.98373	3.98373	42.5	251797760	77.8	3.7293	7.4586	7.4586	3.7293	3.7293	3.7293	42.2	3.85651	0.17991	4.6651
1040.4	0.02127					2	2		1		1040.38	519.686	346.121	H2N2S1	43.2	2912502272	198.2	12.1616	24.3232	24.3232	0	12.1616	0	44	833698944	380.6	12.3477	24.6953	24.6953	0	12.3477	0	43.6	12.2546	0.131545	1.07343
1155.4	-0.04213					2	4				1155.44	577.217	384.476	H2N4	43.7	93142144	7.4	0.38893	0.77786	1.55572	0	0	0	44.7	39294820	7.5	0.581983	1.16397	2.32793	0	0	0	44.2	0.485457	0.136509	28.1198
1477.45	-0.08203	738.24	-0.02238			2	2	1	2		1477.53	738.262	491.839	H2N2F1S2	44.5	233824064	16.5	0.97637	1.95274	1.95274	0.97637	1.95274	0	45.2	84507000	24.6	1.25161	2.50321	2.50321	1.25161	2.50321	0	44.85	1.11399	0.194622	17.4707
1317.43	-0.06493					3	4				1317.49	658.244	438.493	H3N4	45.3	87869944	10.7	0.366915	1.10075	1.46766	0	0	0	46.2	30895916	9.1	0.45759	1.37277	1.83036	0	0	0	45.75	0.412252	0.0641167	15.5528
1625.62	0.01437	812.32	0.02082			4	4	1			1625.61	812.299	541.197	H4N4F1	46.2	299763552	20.3	1.25171	5.00684	5.00684	1.25171	0	0	47.1	96983392	29.8	1.43639	5.74556	5.74556	1.43639	0	0	46.65	1.34405	0.130588	9.71603
1477.53	-0.00203	738.28	0.01762			2	2	1	2		1477.53	738.262	491.839	H2N2F1S2	46.2	3846554112	288.7	16.0619	32.1238	32.1238	16.0619	32.1238	0	46.9	990849280	364.1	14.6752	29.3503	29.3503	14.6752	29.3503	0	46.55	15.3685	0.980577	6.38042
1114.41	-0.00553					3	3				1114.42	556.704	370.8	H3N3	47.1	336589152	25.5	1.40548	4.21645	4.21645	0	0	0	48.2	125263248	26.5	1.85524	5.56571	5.56571	0	0	0	47.65	1.63036	0.318023	19.5063
		993.87	0.01257			3	3	2	2		1988.72	993.857	662.236	H3N3F2S2	48.1	548120704	39.7	2.28877	6.8663	6.8663	4.57753	4.57753	0	48.9	91065248	28.4	1.34874	4.04622	4.04622	2.69748	2.69748	0	48.5	1.81875	0.6647	36.547
1551.47	-0.09883	775.28	-0.00078			3	3	1	1		1551.57	775.281	516.518	H3N3F1S1	48.8	178309936	7.5	0.744562	2.23369	2.23369	0.744562	0.744562	0	49.7	27869322	9.8	0.412764	1.23829	1.23829	0.412764	0.412764	0	49.25	0.578663	0.234617	40.5446
1332.46	-0.03453					2	2	2	1		1332.49	665.744	443.493	H2N2F2S1	49.4	357357888	27.1	1.49221	2.98441	2.98441	2.98441	1.49221	0	50.1	97606760	15.1	1.44562	2.89125	2.89125	2.89125	1.44562	0	49.75	1.46891	0.0329385	2.24237
		812.33	0.03			4	4	1			1625.61	812.3	541.2	H4N4F1	49.8	59420928	6	0.248122	0.992487	0.992487	0.248122	0	0	51.1	50637600	19.7	0.749978	2.99991	2.99991	0.749978	0	0	50.45	0.49905	0.354866	71.1083
		1095.4	0.00287			3	4	2	2		2191.8	1095.4	729.929	H3N4F2S2	50.2	282593216	15.4	1.18001	3.54004	4.72005	2.36003	2.36003	0	50.3	30115098	9.8	0.446025	1.33808	1.7841	0.892051	0.892051	0	50.25	0.813019	0.519008	63.8371
1040.38	0.00127					2	2		1		1040.38	519.686	346.121	H2N2S1	50.5	539853056	28.1	2.25424	4.50849	4.50849	0	2.25424	0	51.4	134534848	50.7	1.99255	3.98511	3.98511	0	1.99255	0	50.95	2.1234	0.185043	8.71445
1551.54	-0.02883	775.27	-0.01078			3	3	1	1		1551.57	775.281	516.518	H3N3F1S1	51	276567360	17.4	1.15485	3.46455	3.46455	1.15485	1.15485	0	51.9	63569980	20.3	0.941515	2.82455	2.82455	0.941515	0.941515	0	51.45	1.04818	0.150852	14.3917
		876.82	-0.00048			3	4	1	1		1754.65	876.82	584.211	H3N4F1S1	51.5	188920400	11.3	0.788868	2.3666	3.15547	0.788868	0.788868	0	52.4	61002980	15.3	0.903496	2.71049	3.61398	0.903496	0.903496	0	51.95	0.846182	0.0810547	9.57887
1479.51	-0.03773	739.3	0.02977			4	4				1479.55	739.27	492.511	H4N4	52.1	225828976	13.5	0.942985	3.77194	3.77194	0	0	0	53.1	49568132	16.9	0.734138	2.93655	2.93655	0	0	0	52.6	0.838562	0.147677	17.6108
		920.84	0.01152			3	3	1	2		1842.66	920.828	613.55	H3N3F1S2	52.5	443954944	27.9	1.85381	5.56142	5.56142	1.85381	3.70761	0	53.3	107489296	32.7	1.59199	4.77597	4.77597	1.59199	3.18398	0	52.9	1.7229	0.185131	10.7453
		957.85	0.00312			4	4	1	1		1916.7	957.847	638.229	H4N4F1S1	53	409270240	22.4	1.70897	6.8359	6.8359	1.70897	1.70897	0	54	55381700	20.8	0.820241	3.28096	3.28096	0.820241	0.820241	0	53.5	1.26461	0.628429	49.6936
		1176.41	-0.01353			4	4	2	2		2353.85	1176.42	783.947	H4N4F2S2	54.1	84090968	8.6	0.351135	1.40454	1.40454	0.702271	0.702271	0	54.9	21945900	7	0.325034	1.30014	1.30014	0.650068	0.650068	0	54.5	0.338085	0.0184565	5.45915
		1022.4	0.03182			3	4	1	2		2045.74	1022.37	681.243	H3N4F1S2	54.5	80174208	6.7	0.33478	1.00434	1.33912	0.33478	0.669561	0	55.3	51894536	11.2	0.768594	2.30578	3.07438	0.768594	1.53719	0	54.9	0.551687	0.306752	55.6026
		1030.9	0.02417			4	4	2	1		2062.76	1030.88	686.915	H4N4F2S1	55.1	334621152	24.5	1.39726	5.58906	5.58906	2.79453	1.39726	0	56	45176196	14.3	0.669091	2.67636	2.67636	1.33818	0.669091	0	55.55	1.03318	0.514897	49.8362
1331.45	-0.02413	665.22	-0.01343			2	2		2		1331.47	665.233	443.153	H2N2S2	56.5	1269553536	49.2	5.30123	10.6025	10.6025	0	10.6025	0	57.2	386325472	138.5	5.72175	11.4435	11.4435	0	11.4435	0	56.85	5.51149	0.297353	5.39516
		1022.36	-0.00818			3	4	1	2		2045.74	1022.37	681.243	H3N4F1S2	56.7	209544928	18.3	0.874989	2.62497	3.49995	0.874989	1.74998	0	57.5	34426272	12.6	0.509877	1.52963	2.03951	0.509877	1.01975	0	57.1	0.692433	0.258173	37.2849
																23948302424		100	2.09806	2.17858	0.675354	1.29625	0.0506036		6751880033		100	2.06404	2.16357	0.629681	1.24563	0.0511328		100

[truncated: 21 more sheets: S11 LS180, S12 SW1116, S13 SW1463, S14 SW948, S15 SW1398, S16 SW48, S17 SW480, S18 SW480_Vumc , S19 SW620, S20 SW837, S21 CaCo-2, S22 Co115 , S23 Colo320, S24 DLD-1, S25 HCT116, S26 HCT116 Vumc, S27 HCT 15, S28 HCT 8 , S29 LOVO, S30 LS411N …]
