# Supplementary material for: Colorectal cancer cell lines show striking diversity of their O-glycome reflecting the cellular differentiation phenotype
Source: Cell Mol Life Sci. 2020 Mar 31;78(1):337–50. doi: 10.1007/s00018-020-03504-z (PMC7867528; doi:10.1007/s00018-020-03504-z)
Supplement: Supplementary file 5 — Supplementary Table 2 (.xlsx): S1 - Overview of individual O-linked glycans present in colorectal cancer cell lines, with their retention time (min), relative abundances per cell line, standard deviation and relative standard deviation (CV). The glycan relative abundances for each cell line were averaged for two technical and 3 biological replicates (SW480, SW620, HCT8, HCT116, HT29). Identification of glycans was performed based on PGC retention time, known biosynthetic pathways and manual inspection of fragmentation spectra following known MS/MS fragmentation pathways of O-glycan alditols in negative-ion mode. Glycan sequences and linkages were confirmed by the analysis of neutral glycans upon α2-3 neuraminidase digestion. Annotated glycan structures were used for calculations of structural glycan features calculated by summing relative intensities of each glycan multiplied by the number of epitopes per glycan. This was performed for the structures which could be unambiguously annotated. Blue square: N-acetylglucosamine, yellow circle: galactose, red triangle: fucose, pink diamond: N-acetylneuraminic acid, N: N-acetylhexosamine, H: hexose, F: fucose, S: N-acetylneuraminic acid, Su: sulphate residue. Supplementary Table 2: S2 (.xlsx) - Characteristics of cell lines used in this study together with their calculated structural glycan features. Information about the cell lines was obtained from ATCC and referenced literature. Structural glycan features were calculated and averaged per cell type (XLSX 3311 kb) [file 18_2020_3504_MOESM5_ESM.xlsx]

## Sheet: S1
	Supplementary table 2: S1 - Overview of individual O-linked glycans present in colorectal cancer cell lines, with their retention time (min), relative abundances per cell line, standard deviation and relative standard deviation (CV).
	The glycan relative abundances for each cell line were averaged for two technical and 3 biological replicates (SW480, SW620, HCT8, HCT116, HT29). Identification of glycans was performed based on PGC retention time, known biosynthetic pathways and manual inspection of fragmentation spectra following known MS/MS fragmentation pathways of O-glycan alditols in negative-ion mode. Glycan sequences and …
Glycan number	162.053	203.079	146.058	291.095	79.9568	-1.00727																													SW480				SW480-Vumc				T84				LS411N
	H	N	F	S	Su	H+	Reduced reducing end mass	[M-H]1-	[M-2H]2-	[M-3H]3-	Composition	Probable structure	Lewis x/a	Sialyl Lewis x/a	Sulpho Lewis x/a	Le y/b	(Sialyl) Dimeric Lewis x/a	Blood group A/B/H	Blood group A	Blood group B	Blood group H type 2	Blood group H type 3	α2.6-NeuAc (core GalNAc)	core 1	core 2	core 3	core 4	I-branch	α2.3-NeuAc	α2.6-NeuAc	Mono-antennary	Di-antennary	Di-antennary I-branched	Tri-antennary	RT AVG	AREA%	SD%	CV%	RT AVG	AREA%	SD%	CV%	RT AVG	AREA%	SD%	CV%	RT AVG	AREA%	SD%
1	0	1		1			20.0262	513.194	256.093	170.393	H0N1S1												1	1							1	0	0	0
2	1	1	1				20.0262	530.209	264.601	176.065	H1N1F1							1				1		1							1	0	0	0
3	1	2					20.0262	587.231	293.112	195.072	H1N2														1						0	1	0	0
4	1	1		1			20.0262	675.247	337.12	224.411	H1N1S1(a)												1	1							1	0	0	0									14.85	0.495087	0.278571	0.562671
5	1	1		1			20.0262	675.247	337.12	224.411	H1N1S1(b)													1					1		1	0	0	0									23.1	2.02219	0.153548	0.0759317	22.95	3.36398	2.70113
6		2		1			20.0262	716.273	357.633	238.086	HN2S1												1			1					0	0	0	0
7	1	2	1				20.0262	733.288	366.141	243.758	H1N2F1							1	1					1							1	0	0	0
8	2	2					20.0262	749.283	374.138	249.09	H2N2(a)														1						0	1	0	0	32.13	9.38641	2.26773	0.241597	31.85	17.411	4.91786	0.282458	31.65	0.717632	0.302986	0.422203	32	1.20325	0.184172
9	2	2					20.0262	749.283	374.138	249.09	H2N2(b)														1						0	1	0	0
10	2	2					20.0262	749.283	374.138	249.09	H2N2(c)													1							1	0	0	0
11	2	2			1		20.0262	829.24	414.116	275.742	H2N2Su1(a)														1						0	1	0	0
12	2	2			1		20.0262	829.24	414.116	275.742	H2N2Su1(b)														1						0	1	0	0
13	2	2			1		20.0262	829.24	414.116	275.742	H2N2Su1(c)													1							1	0	0	0													39.6	0.688803	0.004946
14
15	1	2		1			20.0262	878.326	438.659	292.104	H1N2S1														1				1		0	1	0	0									34.75	0.44555	0.006856	0.0153877
16	2	2	1				20.0262	895.341	447.167	297.776	H2N2F1(a)		1												1						0	1	0	0									23.65	0.486585	0.08058	0.165603
17	2	2	1				20.0262	895.341	447.167	297.776	H2N2F1(b)		1											1							1	0	0	0									24.75	0.553672	0.017663	0.0319016	25.1	0.490759	0.025943
18	2	2	1				20.0262	895.341	447.167	297.776	H2N2F1(c)							1			1				1						0	1	0	0	46	11.896	2.38646	0.200611
19	2	2	1				20.0262	895.341	447.167	297.776	H2N2F1(d)							1				1			1						0	1	0	0
20	1	1		2			20.0262	966.342	482.667	321.442	H1N1S2												1	1					1		1	0	0	0	28.1	27.3147	3.08077	0.112788	27.65	44.8927	0.772216	0.0172014	27.6	13.0001	0.640541	0.0492721	27.35	18.693	1.5774
21	2	3					20.0262	952.363	475.678	316.783	H2N3																1				0	0	0	0
22	2	2	1		1		20.0262	975.298	487.145	324.428	H2N2F1Su1(a)				1									1							1	0	0	0
23	2	2	1		1		20.0262	975.298	487.145	324.428	H2N2F1Su1(b)				1									1							1	0	0	0									31.85	0.663887	0.03576	0.0538646
24	1	4					20.0262	993.389	496.191	330.458	H1N4																1				0	0	0	0
25	2	2		1			20.0262	1040.38	519.686	346.121	H2N2S1(a)														1					1	0	1	0	0													39.8	1.85289	0.321523
26	2	2		1			20.0262	1040.38	519.686	346.121	H2N2S1(b)														1				1		0	1	0	0	44.2	29.0655	0.934668	0.0321573	43.85	37.6963	5.69008	0.150945	43.8	5.2341	0.425706	0.0813332	43.8	9.34354	0.912273
27	2	2		1			20.0262	1040.38	519.686	346.121	H2N2S1(c)													1						1	1	0	0	0													45.55	0.632556	0.052388
28	2	2		1			20.0262	1040.38	519.686	346.121	H2N2S1(d)														1				1		0	1	0	0													50.9	1.60374	0.079261
29	2	2		1			20.0262	1040.38	519.686	346.121	H2N2S1(e)													1					1		1	0	0	0									54.9	0.583794	0.293671	0.503039	54.65	4.14314	0.135592
30	2	2	2				20.0262	1041.4	520.196	346.462	H2N2F2(a)		1					1				1			1						0	1	0	0
31	2	2	2				20.0262	1041.4	520.196	346.462	H2N2F2(b)							2		1	1				1						0	1	0	0
32	3	2	1				20.0262	1057.39	528.193	351.793	H3N2F1							1		1					1						0	1	0	0
33	2	3	1				20.0262	1098.42	548.707	365.469	H2N3F1							1	1						1						0	1	0	0
34	3	3					20.0262	1114.42	556.704	370.8	H3N3(a)													1							1	0	0	0									47.8	1.8624	0.060721	0.0326036
35	3	3					20.0262	1114.42	556.704	370.8	H3N3(b)														1						0	1	0	0	48.8	22.3374	2.12708	0.0952251
36	3	3					20.0262	1114.42	556.704	370.8	H3N3(c)													1				1			0	0	1	0													48.9	1.11002	0.32065
37	3	3					20.0262	1114.42	556.704	370.8	H3N3(e)														1						0	1	0	0
38	2	4					20.0262	1155.44	577.217	384.476	H2N4																1				0	0	0	0
39	2	2		1	1		20.0262	1120.34	559.664	372.774	H2N2S1Su1(a)														1				1		0	1	0	0													48.65	13.5671	1.6184
40	2	2		1	1		20.0262	1120.34	559.664	372.774	H2N2S1Su1(b)														1				1		0	1	0	0
41	1	2		2			20.0262	1169.42	584.207	389.136	H1N2S2												1	1					1		1	0	0	0
42	2	2	1	1			20.0262	1186.44	592.715	394.807	H2N2F1S1(a)		1										1	1							1	0	0	0									30.2	0.803826	0.188211	0.234144
43	2	2	1	1			20.0262	1186.44	592.715	394.807	H2N2F1S1(b)			1											1				1		0	1	0	0									37.55	7.07365	0.882271	0.124726	37.7	0.614881	0.084549
44	2	2	1	1			20.0262	1186.44	592.715	394.807	H2N2F1S1(c)		1												1				1		0	1	0	0									41.05	2.67558	0.102489	0.0383053
45	2	2	1	1			20.0262	1186.44	592.715	394.807	H2N2F1S1(d)							1			1				1				1		0	1	0	0
46	2	2	1	1			20.0262	1186.44	592.715	394.807	H2N2F1S1(e)							1				1			1				1		0	1	0	0
47	3	3			1		20.0262	1194.37	596.683	397.453	H3N3Su1(a)														1						0	1	0	0													51.65	0.693811	0.183487
48	3	3			1		20.0262	1194.37	596.683	397.453	H3N3Su1(b)													1							1	0	0	0													61.7	1.18952	0.140949
49	1	3	1	1			20.0262	1227.46	613.228	408.483	H1N3F1S1			1													1		1		0	0	0	0									34.45	0.559365	0.099475	0.177836
50	2	3		1			20.0262	1243.46	621.225	413.815	H2N3S1(a)														1				1		0	1	0	0
51	1	1		3			20.0262	1257.44	628.215	418.474	H1N1S3												1	1					1		1	0	0	0
52	3	3	1				20.0262	1260.47	629.733	419.486	H3N3F1(a)		1											1				1			0	0	1	0									39.75	0.802306	0.071866	0.0895744
53	3	3	1				20.0262	1260.47	629.733	419.486	H3N3F1(b)		1												1						0	1	0	0
54	2	2	1	1	1		20.0262	1266.39	632.693	421.46	H2N2F1S1Su1(a)														1						0	1	0	0									37.5	0.833019	0.415872	0.499234
55	2	2	1	1	1		20.0262	1266.39	632.693	421.46	H2N2F1S1Su1(b)				1										1				1		0	1	0	0									42.3	3.85432	0.112067	0.0290757	42.35	1.79556	0.290955
56	3	3			2		20.0262	1274.33	636.661	424.105	H3N3Su2(a)														1						0	1	0	0													54.2	0.565754	0.041291
57	3	3			2		20.0262	1274.33	636.661	424.105	H3N3Su2(b)																				0	0	0	0													55.35	0.397684	0.065331
58	2	1	2	1	2		20.0262	1289.33	644.161	429.105	H2N1F2S1Su2																				0	0	0	0
59	3	4					20.0262	1317.49	658.244	438.493	H3N4(a)														1						0	1	0	0
60	3	4					20.0262	1317.49	658.244	438.493	H3N4(b)																				0	0	0	0
61	2	2		2			20.0262	1331.47	665.233	443.153	H2N2S2(a)														1				1	1	0	1	0	0
62	2	2		2			20.0262	1331.47	665.233	443.153	H2N2S2(b)														1				2		0	1	0	0									56.95	2.98502	0.40291	0.134977	56.45	9.80156	5.72888
63	2	2	2	1			20.0262	1332.49	665.744	443.493	H2N2F2S1					1									1				1		0	1	0	0									49.8	1.24128	0.070409	0.056723
64	3	3	1		1		20.0262	1340.43	669.711	446.139	H3N3F1Su1											1			1						0	1	0	0									44.7	0.502699	0.151745	0.301861	43.9	0.52079	0.154878
65	3	2	1	1			20.0262	1348.49	673.741	448.825	H3N2F1S1(a)																				0	0	0	0													40.4	0.550999	0.289417
66	3	2	1	1			20.0262	1348.49	673.741	448.825	H3N2F1S1(b)																				0	0	0	0									45.35	0.443885	0.128254	0.288935
67	2	3	1	1			20.0262	1389.52	694.254	462.5	H2N3F1S1							1				1			1				1		0	1	0	0
68	3	4			1		20.0262	1397.45	698.222	465.146	H3N4Su1																1				0	0	0	0									44.6	0.715633	0.172125	0.240521	44.8	0.549696	0.261486
69	3	3		1			20.0262	1405.51	702.252	467.832	H3N3S1(a)																			1	0	0	0	0													50.4	0.749881	0.116178
70	3	3		1			20.0262	1405.51	702.252	467.832	H3N3S1(b)														1				1		0	1	0	0									56.95	0.581365	0.015347	0.0263982
71	3	3		1			20.0262	1405.51	702.252	467.832	H3N3S1(c)														1				1		0	1	0	0													60.55	1.58516	0.602504
72	3	3		1			20.0262	1405.51	702.252	467.832	H3N3S1(d)														1				1		0	1	0	0
73	3	3		1			20.0262	1405.51	702.252	467.832	H3N3S1(e)														1				1		0	1	0	0									62.5	0.850555	0.279689	0.328831
74	3	3		1			20.0262	1405.51	702.252	467.832	H3N3S1(f)														1				1		0	1	0	0
75	3	3		1			20.0262	1405.51	702.252	467.832	H3N3S1(g)														1				1		0	1	0	0													69.95	1.00832	0.676224
76	3	3		1			20.0262	1405.51	702.252	467.832	H3N3S1(h)																				0	0	0	0
77	3	3	2				20.0262	1406.53	702.762	468.172	H3N3F2																				0	0	0	0									34.65	0.537176	0.124329	0.231449
78	2	2		2	1		20.0262	1411.43	705.212	469.805	H2N2S2Su1														1				2		0	1	0	0
79	3	3	1		2		20.0262	1420.39	709.69	472.791	H3N3F1Su2				1										1						0	1	0	0
80	2	2	1	2			20.0262	1477.53	738.262	491.839	H2N2F1S2(a)			1									1	1					1		1	0	0	0									44.95	1.28957	0.211993	0.164391
81	2	2	1	2			20.0262	1477.53	738.262	491.839	H2N2F1S2(b)			1											1				2		0	1	0	0									46.6	13.5662	0.507503	0.0374093
82	4	4					20.0262	1479.55	739.27	492.511	H4N4(a)														1			1			0	0	0	1									52.75	0.754721	0.060407	0.0800389
83	3	3		1	1		20.0262	1485.47	742.23	494.484	H3N3S1Su1(a)														1				1		0	1	0	0													54	0.548957	0.451264
84	3	3		1	1		20.0262	1485.47	742.23	494.484	H3N3S1Su1(b)														1				1		0	1	0	0													63.7	1.97452	1.55409
85	3	3		1	1		20.0262	1485.47	742.23	494.484	H3N3S1Su1(c)														1				1		0	1	0	0													66.15	2.17802	0.458295
86	3	3	2		1		20.0262	1486.49	742.74	494.825	H3N3F2Su1(a)		1				1							1							1	0	0	0									36.1	1.05178	0.364967	0.346999
87	3	3	2		1		20.0262	1486.49	742.74	494.825	H3N3F2Su1(b)																				0	0	0	0
88	2	2		2	2		20.0262	1491.39	745.19	496.458	H2N2S2Su2																				0	0	0	0
89	4	2	3				20.0262	1511.56	755.278	503.183	H4N2F3																				0	0	0	0
90	2	3		2			20.0262	1534.55	766.773	510.846	H2N3S2														1				2		0	1	0	0
91	3	3	1	1			20.0262	1551.57	775.281	516.518	H3N3F1S1(a)			1										1				1	1		0	0	1	0									49.4	0.97339	0.054361	0.0558471
92	3	3	1	1			20.0262	1551.57	775.281	516.518	H3N3F1S1(b)			1											1				1		0	1	0	0									51.55	2.70724	0.626409	0.231383	51.55	0.394285	0.012936
93	3	3	1	1			20.0262	1551.57	775.281	516.518	H3N3F1S1(c)																				0	0	0	0
94	2	2	1	2	1		20.0262	1557.49	778.241	518.491	H2N2F1S2Su1																				0	0	0	0
95	2	2		3			20.0262	1622.57	810.781	540.185	H2N2S3												1	1					1		1	0	0	0
96	4	4	1				20.0262	1625.61	812.299	541.197	H4N4F1(a)		1												1			1			0	0	0	1									46.65	0.788783	0.208826	0.264745
97	4	4	1				20.0262	1625.61	812.299	541.197	H4N4F1(b)																				0	0	0	0
98	3	3	1	1	1		20.0262	1631.53	815.259	543.17	H3N3F1S1Su1(a)				1									1					1		1	0	0	0													50.15	1.24559	0.370458
99	3	3	1	1	1		20.0262	1631.53	815.259	543.17	H3N3F1S1Su1(b)											1			1				1		0	1	0	0													57.3	0.604483	0.337006
100	4	4			2		20.0262	1639.46	819.227	545.816	H4N4Su2(a)																				0	0	0	0									55.9	0.468036	0.207745	0.443866
101	4	4			2		20.0262	1639.46	819.227	545.816	H4N4Su2(b)																				0	0	0	0													67.8	0.407379	0.194631
102	3	3		2			20.0262	1696.61	847.8	564.864	H3N3S2(a)													1				1	2		0	0	1	0									62.1	1.06193	0.330002	0.310757	61.75	3.55851	0.880359
103	3	3		2			20.0262	1696.61	847.8	564.864	H3N3S2(b)														1				2		0	1	0	0
104	3	3		2			20.0262	1696.61	847.8	564.864	H3N3S2(c)																				0	0	0	0
105	3	3		2			20.0262	1696.61	847.8	564.864	H3N3S2(d)														1				2		0	1	0	0													69.5	2.74432	0.762185
106	3	3		2			20.0262	1696.61	847.8	564.864	H3N3S2(e)														1				2		0	1	0	0													73.7	3.13937	0.588766
107	3	3	2	1			20.0262	1697.63	848.31	565.204	H3N3F2S1(a)			1			1								1				1		0	1	0	0									40.85	1.3263	0.031477	0.0237329
108	3	3	2	1			20.0262	1697.63	848.31	565.204	H3N3F2S1(b)																				0	0	0	0
109	3	3	2	1			20.0262	1697.63	848.31	565.204	H3N3F2S1(c)																				0	0	0	0
110	3	3	2	1			20.0262	1697.63	848.31	565.204	H3N3F2S1			1			1								1				1		0	1	0	0									46.15	0.602617	0.200627	0.332926
111	2	4		2			20.0262	1737.63	868.313	578.539	H2N4S2														1				2		0	1	0	0
112	3	4	1	1			20.0262	1754.65	876.82	584.211	H3N4F1S1			1															1		0	0	0	0									51.95	0.493843	0.120116	0.243227
113	4	4		1			20.0262	1770.64	884.818	589.543	H4N4S1(a)																				0	0	0	0													73.9	0.576862	0.558049
114	4	4		1			20.0262	1770.64	884.818	589.543	H4N4S1(b)														1				1		0	1	0	0
115	4	4	2				20.0262	1771.66	885.328	589.883	H4N4F2		1																		0	0	0	0									43.3	0.244843	0.015123	0.0617662
116	3	3	2	1	1		20.0262	1777.58	888.288	591.856	H3N3F2S1Su1(a)				1		1												1		0	0	0	0													45.95	0.611199	0.122182
117	3	3	2	1	1		20.0262	1777.58	888.288	591.856	H3N3F2S1Su1(b)			1			1							1					1		1	0	0	0									47.45	2.93436	0.106986	0.0364597
118	3	3	2	1	1		20.0262	1777.58	888.288	591.856	H3N3F2S1Su1(c)																				0	0	0	0
119	3	2	2	2			20.0262	1785.64	892.318	594.543	H3N2F2S2																				0	0	0	0									46.1	0.693592	0.117953	0.170061
120	3	3	1	2			20.0262	1842.66	920.828	613.55	H3N3F1S2(a)			1											1				2		0	1	0	0
121	3	3	1	2			20.0262	1842.66	920.828	613.55	H3N3F1S2(b)			1										1				1	2		0	0	1	0									52.95	4.52174	0.535729	0.118479
122	3	3	1	2			20.0262	1842.66	920.828	613.55	H3N3F1S2(c)														1				2		0	1	0	0
123	3	3	1	2			20.0262	1842.66	920.828	613.55	H3N3F1S2(d)														1				2		0	1	0	0
124	3	3	1	2			20.0262	1842.66	920.828	613.55	H3N3F1S2(e)			1											1				2		0	1	0	0
125	4	4		1	1		20.0262	1850.6	924.796	616.195	H4N4S1Su1(a)																				0	0	0	0
126	4	4		1	1		20.0262	1850.6	924.796	616.195	H4N4S1Su1(b)																				0	0	0	0													75.4	1.68557	0.244666
127	3	4		2			20.0262	1899.69	949.339	632.557	H3N4S2(a)																				0	0	0	0
128	3	4		2			20.0262	1899.69	949.339	632.557	H3N4S2(b)																				0	0	0	0
129	4	4	1	1			20.0262	1916.7	957.847	638.229	H4N4F1S1(a)			1											1			1	1		0	0	0	1									53.6	2.26181	0.140623	0.0621727
130	4	4	1	1			20.0262	1916.7	957.847	638.229	H4N4F1S1(b)														1				1		0	1	0	0
131	4	4	1	1			20.0262	1916.7	957.847	638.229	H4N4F1S1(c)			1											1				1		0	1	0	0
132	3	3	3	1	1		20.0262	1923.64	961.317	640.542	H3N3F3S1Su1																				0	0	0	0
133	4	4		1	2		20.0262	1930.56	964.775	642.847	H4N4S1Su2														1			1	1		0	0	0	1
134	3	3		3			20.0262	1987.7	993.347	661.896	H3N3S3(a)													1				1	2		0	0	1	0
135	3	3		3			20.0262	1987.7	993.347	661.896	H3N3S3(b)																				0	0	0	0
136	3	3	2	2			20.0262	1988.72	993.857	662.236	H3N3F2S2(a)																				0	0	0	0
137	3	3	2	2			20.0262	1988.72	993.857	662.236	H3N3F2S2(b)			1			1								1				2		0	1	0	0									48.55	7.53179	0.170774	0.0226738
138	3	3	2	2			20.0262	1988.72	993.857	662.236	H3N3F2S2(c)																				0	0	0	0									49.95	0.878316	0.411091	0.468045
139	4	4	1	1	1		20.0262	1996.66	997.825	664.881	H4N4F1S1Su1																				0	0	0	0
140	3	4	1	2			20.0262	2045.74	1022.37	681.243	H3N4F1S2(a)																				0	0	0	0									54.95	0.518774	0.030474	0.0587424
141	3	4	1	2			20.0262	2045.74	1022.37	681.243	H3N4F1S2(b)																				0	0	0	0
142	3	4		2	2		20.0262	2059.6	1029.3	685.862	H3N4S2Su2(a)																				0	0	0	0
143	3	4		2	2		20.0262	2059.6	1029.3	685.862	H3N4S2Su2(b)																				0	0	0	0
144	3	4		2	2		20.0262	2059.6	1029.3	685.862	H3N4S2Su2(c)																				0	0	0	0
145	4	4		2			20.0262	2061.74	1030.37	686.575	H4N4S2(a)																				0	0	0	0
146	4	4		2			20.0262	2061.74	1030.37	686.575	H4N4S2(b)																				0	0	0	0
147	4	4		2			20.0262	2061.74	1030.37	686.575	H4N4S2(c)																				0	0	0	0													79.45	2.0557	0.704638
148	4	4		2			20.0262	2061.74	1030.37	686.575	H4N4S2(d)																				0	0	0	0													80.25	0.970094	0.178646
149	4	4		2			20.0262	2061.74	1030.37	686.575	H4N4S2(e)																				0	0	0	0
150	4	4		2			20.0262	2061.74	1030.37	686.575	H4N4S2(f)																				0	0	0	0
151	4	4		2			20.0262	2061.74	1030.37	686.575	H4N4S2(g)																				0	0	0	0
152	4	4	2	1			20.0262	2062.76	1030.88	686.915	H4N4F2S1(a)																				0	0	0	0
153	4	4	2	1			20.0262	2062.76	1030.88	686.915	H4N4F2S1(b)																				0	0	0	0
154	4	4	2	1			20.0262	2062.76	1030.88	686.915	H4N4F2S1(c)																				0	0	0	0
155	4	4	2	1			20.0262	2062.76	1030.88	686.915	H4N4F2S1(d)																				0	0	0	0
156	4	4	2	1			20.0262	2062.76	1030.88	686.915	H4N4F2S1(e)																				0	0	0	0
157	5	4	1	1			20.0262	2078.75	1038.87	692.246	H5N4F1S1(a)																				0	0	0	0
158	5	4	1	1			20.0262	2078.75	1038.87	692.246	H5N4F1S1(b)																				0	0	0	0
159	5	5		1			20.0262	2135.78	1067.38	711.254	H5N5S1(a)														1				1		0	1	0	0
160	5	5		1			20.0262	2135.78	1067.38	711.254	H5N5S1(b)														1				1		0	1	0	0
161	4	4		2	1		20.0262	2141.7	1070.34	713.227	H4N4S2Su1(a)														1				2		0	1	0	0													67.9	0.588734	0.035802
162	4	4		2	1		20.0262	2141.7	1070.34	713.227	H4N4S2Su1(b)														1				2		0	1	0	0
163	3	4	2	2			20.0262	2191.8	1095.4	729.929	H3N4F2S2																				0	0	0	0
164	4	4	1	2			20.0262	2207.8	1103.39	735.261	H4N4F1S2(a)																				0	0	0	0									57.55	1.33125	0.023496	0.0176495
165	4	4	1	2			20.0262	2207.8	1103.39	735.261	H4N4F1S2(b)																				0	0	0	0									60.45	0.488945	0.065752	0.134477
166	5	5	1	1			20.0262	2281.83	1140.41	759.94	H5N5F1S1(a)																				0	0	0	0
167	5	5	1	1			20.0262	2281.83	1140.41	759.94	H5N5F1S1(b)																				0	0	0	0
168	4	4	2	2			20.0262	2353.85	1176.42	783.947	H4N4F2S2(a)																				0	0	0	0									52.95	1.0332	0.238281	0.230625
169	4	4	2	2			20.0262	2353.85	1176.42	783.947	H4N4F2S2(b)																				0	0	0	0									54.55	0.98768	0.078693	0.0796746
170	4	4		3			20.0262	2352.83	1175.91	783.606	H4N4S3(a)														1			1	3		0	0	0	1
171	4	4		3			20.0262	2352.83	1175.91	783.606	H4N4S3(b)														1			1	2	1	0	0	0	1
172	4	4		3			20.0262	2352.83	1175.91	783.606	H4N4S3(d)																				0	0	0	0
173	4	4		3			20.0262	2352.83	1175.91	783.606	H4N4S3(c)														1			1	3		0	0	0	1
174	5	5		2			20.0262	2426.87	1212.93	808.285	H5N5S2(b)														1			1	2		0	0	0	1
175	4	4	1	3			20.0262	2498.89	1248.94	832.292	H4N4F1S3			1											1			1	3		0	0	0	1
176	4	4		4			20.0262	2643.93	1321.46	880.638	H4N4S4(a)														1			1	3		0	0	0	1
177	4	4		4			20.0262	2643.93	1321.46	880.638	H4N4S4(b)														1			1	4		0	0	0	1
178	4	4	3	3			20.0262	2791.01	1395	929.664	H4N4F3S3			3											1			1	3		0	0	0	1									53.7	0.964645	0.107713	0.111661
																																				100				100				100				100
[truncated: 768 more columns]

## Sheet: S2
Supplementary table 2: S2 - Characteristics of cell lines used in this study together with their calculated structural glycan features.
Information about the cell lines was obtained from ATCC and referenced literature. Structural glycan features were calculated and averaged per cell type.
Cell line	Cell_type	Tissue_location	Tumour_type	Staging	Tumour_site	Grade	Differentiation	CMS1	Gene expression2	Culture_properties	MSI/MSS$	Hexose	N-acetylhexosamine	Fucosylation	Sialylation	Sulphation	Lewis x/a	Sialyl Lewis x/a	Sulpho Lewis x/a	Le y/b	(Sialyl) Dimeric Lewis x/a	Blood group A/B/H	Blood group A	Blood group B	Blood group H type 2	Blood group H type 3	α2.6-NeuAc (core GalNAc)	core 1	core 2	core 3	core 4	I-branch	α2.3-NeuAc	α2.6-NeuAc	Mono-antennary	Di-antennary	Di-antennary I-branched	Tri-antennary
C10	Colon epithelial	descending colon	Adenocarcinoma	2	Primary	grade II	mod-well	4		adherent	MSS	2.90553	2.93188	0.0894238	1.06285	0.0198	0.01849	0.02963	0	0	0	0.00655377	0.00655377	0	0	0	0.0374	0.065294	0.808455	0	0.0198	0.03545	0.836434	0	0.065294	0.773005	0	0.03545
CaCo-2	Colon epithelial	Colon	Carinoma	2	Primary	grade II	well	4	undiff	adherent	MSS	1.88639	2.16366	0.627139	0.967252	0	0	0	0	0	0	0.627139	0	0.0580648	0.122946	0.446128	0.0513591	0.113609	0.886391	0	0	0	0.915893	0	0.113609	0.886391	0	0
CO115	Colon epithelial	Colon ascendens	Adenocarcinoma	3	Primary	grade IV	poorly	1	undiff	adherent	MSI	1.81852	1.83115	0	1.84763	0.0254197	0	0	0	0	0	0	0	0	0	0	0.26133	0.325559	0.609839	0	0.0126253	0	1.4305	0	0.325559	0.609839	0	0
COLO 205	Colon epithelial	Colon	Adenocarcinoma (anaplastic)	4	ascitic fluid (metastatic site)	grade II	moderately		colon-like	adherent and suspension	MSS	1.5346	1.5346	0.0254624	1.92836	0	0	0.0254624	0	0	0	0	0	0	0	0	0.482732	0.604927	0.340928	0	0	0.0156198	1.2832	0	0.604927	0.325308	0	0.0156198
COLO 320	Colon epithelial	Colon sigmoid	Adenocarcinoma	3	Primary		undifferentiated			loosely adherent	MSS	1	1	0	1.90695	0	0	0	0	0	0	0	0	0	0	0	0.906945	1	0	0	0	0	1	0	1	0	0	0
DLD-1	Colon epithelial	Colon sigmoid	Adenocarcinoma	3	Primary	grade III	mod-poorly		undiff	adherent	MSI	2.2941	2.33799	0	1.67622	0.120807	0	0	0	0	0	0	0	0	0	0	0.0633805	0.123921	0.816032	0	0	0.0278363	1.49275	0	0.123921	0.788195	0	0.0278363
HCT 116_avg*	Colon epithelial	Colon proximal	Carcinoma	4	Primary	grade IV	poorly	4	undiff	adherent	MSI	1.89534	1.89534	0	1.71496	0	0	0	0	0	0	0	0	0	0	0	0.331147	0.408038	0.550545	0	0	0	1.30098	0	0.408038	0.550545	0	0
HCT 15	Colon epithelial	Colon sigmoid	Adenocarcinoma	3	Primary				undiff		MSI	1.86483	1.90185	0.0339713	1.40603	0.184456	0	0	0	0	0	0.0339713	0	0	0.0219708	0.0120005	0.263754	0.423527	0.539445	0	0.0370278	0	1.14228	0	0.423527	0.539445	0	0
HCT81	Colon epithelial	Colon ilocecal	Adenocarcinoma	3				4		adherent	MSI	1.93139	1.93139	0.0494085	1.50248	0	0	0	0	0	0	0.0494085	0	0	0.0494085	0	0.217746	0.378578	0.621422	0	0	0	1.28474	0	0.378578	0.621422	0	0
HT29_avg*	Colon epithelial	Colon	Adenocarcinoma	3	Primary	grade I	well	3	colon-like	adherent	MSS	1.88475	1.88475	0.0420363	1.95861	0.00410935	0	0.0420363	0	0	0	0	0	0	0	0	0.241365	0.336569	0.635427	0	0	0.102509	1.64766	0.0159186	0.295889	0.573599	0.0406803	0.0618287
KM12		Colon		2	Primary	grade III			colon-like		MSI	2.36385	2.36385	0.0262153	1.41307	0	0	0	0	0	0	0.0262153	0	0	0.00716027	0.019055	0.0831056	0.143788	0.833241	0	0	0.101993	1.21073	0.0732854	0.143788	0.731248	0	0.101993
LOVO	Colon epithelial	Colon	Adenocarcinoma	3	Lymph node metastasis	grade IV		1	undiff	adherent	MSI	2.48735	2.53856	0.0808137	1.57659	0	0	0.0264393	0	0	0	0.0543745	0	0.0543745	0	0	0.0542283	0.0542283	0.828197	0	0.0264393	0.192038	1.3401	0	0.0542283	0.636159	0	0.192038
LS174T	Colon epithelial	Colon	Adenocarcinoma	2	Primary	grade I	well	3	colon-like	adherent	MSI	2.08105	2.17108	0.652518	1.27094	0.0508682	0.0509871	0.432564	0.0433323	0.0146891	0.0351384	0	0	0	0	0	0.116475	0.188989	0.752374	0	0.010901	0.0574878	1.08484	0.0113905	0.165973	0.717902	0.0230156	0.0344722
LS180	Colon epithelial	Colon	Adenocarcinoma	2	Primary	grade II	mod-well	3	colon-like	adherent	MSI	2.24468	2.30386	0.8918	1.48124	0.09931	0.03568	0.52617	0.05279	0.01532	0.1376	0	0	0	0	0	0.09783	0.22002	0.68747	0	0.0176	0.08436	1.28227	0	0.15446	0.66867	0.06556	0.0188
LS411N	Colon epithelial	Colon cecum	Cecal carcinoma	2	Primary	grade IV	poorly			adherent	MSI	2.16433	2.16431	0.0743975	1.33734	0.31184	0.00490759	0.0100917	0.0365235	0	0.00611199	0	0	0	0	0.0112527	0.18693	0.351159	0.56329	0	0.00549696	0.0466853	1.0294	0.0323533	0	0.56329	0.0466853	0
RKO	Colon epithelial	Colon	Carcinoma			grade IV	poorly		undiff	adherent	MSI	1.62728	1.65327	0	1.76663	0	0	0	0	0	0	0	0	0	0	0	0.306926	0.34673	0.65327	0	0	0	1.4597	0	0.34673	0.65327	0	0
SW1116	Colon epithelial	Colon	Adenocarcinoma	1	Primary		well	2	colon-like	adherent	MSS	2.15337	2.20481	0.362683	1.85583	0.0120473	0.0140524	0.27064	0	0	0.0178265	0.00613101	0	0	0	0.00613101	0.218097	0.312573	0.610235	0	0.0242226	0.106288	1.46913	0.0561454	0.312573	0.503947	0	0.106288
SW1398	Colon epithelial	Colon	Adenocarcinoma	NA	NA	NA	NA	NA	NA	NA	NA	1.4213	1.4302	0.0143955	1.39118	0	0	0.0143955	0	0	0	0	0	0	0	0	0.471172	0.643766	0.347333	0	0.00890179	0.0325304	0.920011	0	0.611235	0.347333	0.0325304	0
SW1463	Colon epithelial	Rectum	Adenocarcinoma	3	Primary	grade II-III		2	colon-like	adherent	MSS	1.60657	1.62596	0	1.85688	0.0193921	0	0	0	0	0	0	0	0	0	0	0.365871	0.444359	0.504716	0	0.0193921	0	1.39641	0	0.444359	0.504716	0	0
SW48	Colon epithelial	Transversum	Adenocarcinoma	3	Primary	grade IV	poorly		undiff	adherent	MSI	1.59294	1.69858	0.105633	1.13962	0	0	0	0	0	0	0.105633	0.105633	0	0	0	0.311134	0.407058	0.592942	0	0	0	0.828488	0	0.407058	0.592942	0	0
SW480_avg*	Colon epithelial	Colon	Adenocarcinoma	2	Primary	grade III-IV	moderately	4	undiff	adherent	MSS	1.75065	1.75065	0.0594798	1.05588	0	0	0	0	0	0	0.0594798	0	0	0.0594798	0	0.361037	0.361037	0.638963	0	0	0	0.694846	0	0.361037	0.638963	0	0
SW620	Colon epithelial	Colon	Adenocarcinoma	3	Lymph node metastasis	grade IV	poorly	4	undiff	adherent	MSS	1.54009	1.54009	0	1.60999	0	0	0	0	0	0	0	0	0	0	0	0.499929	0.795222	0.204778	0	0	0	1.07875	0.0313103	0.795222	0.204778	0	0
SW837	Colon epithelial	Colon	Adenocarcinoma			grade IV		4	undiff		MSS	2.41342	2.43502	0.0411311	1.93119	0.0274664	0	0.021454	0	0	0	0.0196771	0	0	0.0119012	0.00777593	0.134271	0.275331	0.674864	0	0	0.23753	1.69731	0	0.213278	0.499387	0.0620525	0.175477
SW948	Colon epithelial	Colon	Adenocarcinoma	3	Primary	grade III	moderately	3	colon-like	adherent	MSS	2.81452	2.81452	0.0526991	1.60547	0.315516	0	0.00878171	0.0140455	0	0	0	0	0	0	0.0169345	0.123016	0.223259	0.666774	0	0	0.143603	1.28237	0	0.20262	0.54381	0.0206387	0.122964
T84	Colon epithelial	Colon	Carcinoma		Lung metastasis			2		adherent	MSS	2.33717	2.35872	0.892142	1.41667	0.114918	0.0740738	0.487358	0.0451821	0.0124128	0.134469	0	0	0	0	0.00502699	0.155885	0.3262	0.579855	0	0.01275	0.121293	1.12938	0	0.252606	0.532155	0.0735936	0.0476996
WiDr	Colon epithelial	Colon rectosigmoid	Adenocarcinoma		Primary			3	colon-like	adherent	MSS	2.06901	2.06901	0.0412708	2.02966	0.00582907	0	0.0412708	0	0	0	0	0	0	0	0	0.183972	0.314178	0.685822	0	0	0.177577	1.80827	0.0203036	0.257052	0.565371	0.0571257	0.120451
* Biological replicates cultured at LUMC and VuMC were averaged per cell type
1 Sveen A, Bruun J, Eide PW, Eilertsen IA, Ramirez L, Murumagi A, et al. Colorectal cancer consensus molecular subtypes translated to preclinical models uncover potentially targetable cancer cell dependencies. Clin Cancer Res. 2018;24:794–806.
2 Berg KCG, Eide PW, Eilertsen IA, Johannessen B, Bruun J, Danielsen SA, et al. Multi-omics of 34 colorectal cancer cell lines - a resource for biomedical studies. Mol Cancer. BioMed Central; 2017;16:116.
$ Microsatellite instable/ Microstatellite stable
